# Supplementary material for: Highly parallel and efficient single cell mRNA sequencing with paired picoliter chambers
Source: Nat Commun. 2020 Apr 30;11:2118. doi: 10.1038/s41467-020-15765-0 (PMC7193604; doi:10.1038/s41467-020-15765-0)
Supplement: Supplementary file 13 — Supplementary Data 1 [file 41467_2020_15765_MOESM13_ESM.xlsx]

## Sheet: makers_cluster
Differential gene expression of mES cells
gene	p_val	avg_logFC	pct.1	pct.2	p_val_adj	cluster
mt-Co12	5.08132e-207	1.44484	1	0.905	1.01037e-202	0
Stmn12	1.45884e-169	1.21027	0.953	0.539	2.90076e-165	0
Pou5f11	3.69309e-139	1.0149	0.935	0.606	7.34334e-135	0
Gm100201	6.86329e-131	0.97297	0.937	0.598	1.3647e-126	0
Rps4x1	4.93281e-128	0.446251	1	1	9.80839e-124	0
Ftl11	1.19471e-126	0.491845	1	1	2.37557e-122	0
Gm101161	4.51495e-116	0.82864	0.971	0.74	8.97752e-112	0
Gapdh1	2.98506e-115	0.473972	1	1	5.9355e-111	0
Gpx12	1.07513e-113	0.555938	1	0.974	2.13778e-109	0
Gm55061	9.43257e-109	0.780696	0.948	0.72	1.87557e-104	0
Hmces1	4.48882e-104	0.825814	0.795	0.327	8.92556e-100	0
H2afz	8.31875e-102	0.485641	1	0.983	1.6541e-97	0
Uba52	4.27177e-93	0.571349	0.986	0.874	8.49399e-89	0
Atp6v0c	3.23204e-88	0.353634	0.264	0.02	6.42659e-84	0
Ubb1	1.16093e-87	0.458648	1	0.991	2.3084e-83	0
Rpl8	1.33185e-87	0.314047	1	0.998	2.64825e-83	0
mt-Nd51	8.81293e-80	0.748013	0.968	0.847	1.75236e-75	0
Apoe2	1.30254e-79	0.648797	0.975	0.854	2.58998e-75	0
Eef1a1	4.29113e-77	0.371443	1	0.992	8.53249e-73	0
Rpl29	8.76014e-73	0.642141	0.88	0.613	1.74187e-68	0
Nme21	4.82903e-72	0.665786	0.822	0.472	9.60204e-68	0
Rps6	7.25226e-67	0.422206	1	0.963	1.44204e-62	0
Lgals32	1.34926e-66	0.649402	0.682	0.294	2.68288e-62	0
Rpsa-ps10	3.27299e-66	0.629511	0.564	0.207	6.50802e-62	0
Nhp2	1.59918e-64	0.408476	0.998	0.945	3.1798e-60	0
Urah	1.30949e-62	0.534315	0.488	0.153	2.60379e-58	0
Snrpc1	2.76716e-62	0.469803	0.977	0.876	5.50222e-58	0
Raly1	1.50499e-61	0.552578	0.919	0.655	2.99251e-57	0
Rpl15	6.20813e-60	0.357288	1	0.993	1.23442e-55	0
Cfl1	1.29916e-56	0.429545	0.973	0.918	2.58325e-52	0
Dkc11	2.00661e-55	0.455899	0.964	0.851	3.98995e-51	0
Mrps18b	2.13599e-54	0.422212	0.384	0.104	4.24721e-50	0
mt-Nd22	2.14556e-54	0.496856	0.991	0.92	4.26622e-50	0
Cnbp	5.57883e-53	0.320159	0.998	0.977	1.1093e-48	0
Rps11	6.97828e-53	0.261311	1	0.998	1.38756e-48	0
Erh1	1.86634e-52	0.382725	0.993	0.955	3.71103e-48	0
Ube2s	2.07034e-51	0.416467	0.42	0.126	4.11666e-47	0
Malat12	5.2692e-51	0.587908	0.975	0.901	1.04773e-46	0
Arpc22	3.56587e-50	0.381495	0.998	0.938	7.09038e-46	0
Gm269171	1.05484e-49	0.564429	0.553	0.228	2.09745e-45	0
Eno1	1.4187e-49	0.308312	1	0.981	2.82094e-45	0
Ahsa11	1.57479e-49	0.44957	0.953	0.819	3.13132e-45	0
Psmd41	5.58153e-49	0.424208	0.959	0.866	1.10983e-44	0
Pgam11	7.7205e-49	0.550541	0.603	0.292	1.53514e-44	0
Hmga1	1.0325e-48	0.44538	0.546	0.224	2.05301e-44	0
9430023L20Rik1	1.18763e-47	0.520928	0.693	0.372	2.36148e-43	0
Tubb4b	1.14895e-44	0.371112	0.982	0.897	2.28458e-40	0
Cdc5l1	2.81216e-44	0.405784	0.971	0.817	5.5917e-40	0
Fblim11	3.29172e-44	0.514606	0.72	0.425	6.54526e-40	0
Cltb1	9.82923e-44	0.452126	0.481	0.188	1.95444e-39	0
mt-Nd11	9.93946e-44	0.389093	0.995	0.982	1.97636e-39	0
Pkm	1.46095e-42	0.29371	1	0.982	2.90496e-38	0
Rps5	2.1839e-42	0.250381	1	1	4.34247e-38	0
Hsp90aa11	2.48501e-42	0.27236	1	1	4.9412e-38	0
Cyb5r32	4.19139e-42	0.433339	0.95	0.795	8.33416e-38	0
Nolc11	9.84218e-42	0.363733	0.993	0.94	1.95702e-37	0
Dstn	7.92105e-41	0.460849	0.847	0.594	1.57502e-36	0
Mras	3.17393e-40	0.404412	0.327	0.097	6.31103e-36	0
Tdh1	3.91059e-40	0.445919	0.966	0.872	7.77581e-36	0
Hspa81	7.10531e-40	0.273053	1	0.991	1.41282e-35	0
Gtf2f11	4.24433e-39	0.443941	0.856	0.667	8.43943e-35	0
Npm31	8.464e-39	0.423375	0.828	0.561	1.68298e-34	0
Eif3a1	1.70663e-38	0.289943	0.995	0.97	3.39345e-34	0
Ctbp21	3.67138e-38	0.42833	0.878	0.648	7.30016e-34	0
Psmd71	5.79183e-38	0.323675	0.975	0.928	1.15165e-33	0
Srrt1	1.1522e-36	0.398238	0.894	0.68	2.29103e-32	0
Akr1b31	1.92601e-36	0.450832	0.792	0.561	3.82969e-32	0
Ifitm11	2.48384e-36	0.457637	0.822	0.59	4.93887e-32	0
Gm3839	7.06605e-36	0.295722	0.253	0.064	1.40501e-31	0
Dnttip21	8.76911e-36	0.329348	0.984	0.904	1.74365e-31	0
Hmgb11	1.04799e-35	0.283466	0.995	0.969	2.08382e-31	0
Prmt51	1.13806e-35	0.424945	0.835	0.628	2.26291e-31	0
Psmc5	3.36342e-35	0.34053	0.964	0.887	6.68782e-31	0
Ezh21	3.94719e-35	0.394262	0.926	0.77	7.8486e-31	0
Odc1	6.36453e-35	0.457162	0.661	0.396	1.26552e-30	0
Hmgb21	8.94516e-35	0.254351	1	0.997	1.77866e-30	0
Fbxo221	1.51448e-34	0.425519	0.801	0.592	3.01138e-30	0
Dnajc211	1.60526e-33	0.365673	0.95	0.784	3.1919e-29	0
Nubp2	4.70461e-33	0.40855	0.639	0.37	9.35465e-29	0
Hdac11	4.76575e-32	0.324828	0.932	0.818	9.47621e-28	0
Tarbp2	5.51765e-32	0.34817	0.384	0.154	1.09713e-27	0
Dnaja1	5.79169e-32	0.280109	0.991	0.938	1.15162e-27	0
Hspb12	7.80749e-32	0.272041	0.935	0.773	1.55244e-27	0
Pa2g41	2.14698e-30	0.303019	0.975	0.907	4.26905e-26	0
Rbm3	2.78854e-30	0.405924	0.761	0.561	5.54474e-26	0
Rest1	1.20549e-29	0.383917	0.828	0.586	2.39701e-25	0
Gm269241	1.49109e-29	0.35484	0.95	0.827	2.96487e-25	0
Lap31	3.17153e-29	0.38928	0.786	0.564	6.30627e-25	0
Pgk11	3.74412e-29	0.371503	0.887	0.721	7.44482e-25	0
Hnrnpa3	1.47145e-28	0.274628	0.982	0.929	2.92583e-24	0
Bmp41	1.49418e-28	0.357892	0.485	0.23	2.97103e-24	0
2410127L17Rik1	3.82961e-28	0.338722	0.544	0.288	7.6148e-24	0
Cd92	1.37118e-27	0.321976	0.817	0.613	2.72646e-23	0
Ssrp11	4.37337e-27	0.299552	0.93	0.817	8.69601e-23	0
Cycs	1.56034e-25	0.316876	0.935	0.825	3.10258e-21	0
Mapre1	1.61269e-25	0.304437	0.856	0.687	3.20668e-21	0
Uqcrc11	2.40297e-25	0.307109	0.923	0.789	4.77806e-21	0
Cd631	2.53207e-25	0.264157	0.819	0.57	5.03477e-21	0
Dapk3	3.1728e-25	0.265452	0.284	0.103	6.30879e-21	0
Nudc1	5.29628e-25	0.288165	0.941	0.837	1.05311e-20	0
Adrm11	5.89959e-25	0.331419	0.806	0.631	1.17307e-20	0
Klf5	1.0878e-24	0.364126	0.508	0.274	2.16299e-20	0
Sumo2	1.62669e-24	0.320405	0.44	0.219	3.2345e-20	0
Perp1	2.33731e-24	0.36082	0.643	0.397	4.64751e-20	0
Calr1	6.77854e-24	0.267017	0.966	0.877	1.34784e-19	0
Hirip31	9.81298e-24	0.385013	0.702	0.488	1.95121e-19	0
Gpx42	9.8237e-23	0.296083	0.905	0.744	1.95335e-18	0
Rasgrp2	1.87827e-22	0.310098	0.429	0.215	3.73475e-18	0
Tax1bp11	3.15037e-22	0.262884	0.953	0.84	6.26419e-18	0
Adh51	3.77717e-22	0.296969	0.941	0.826	7.51052e-18	0
Pak1ip11	5.02873e-22	0.320989	0.822	0.648	9.99913e-18	0
Mat2a	6.96512e-22	0.304055	0.887	0.759	1.38495e-17	0
Atp6v1f	1.42492e-21	0.273473	0.874	0.699	2.83332e-17	0
Lsm7	1.48263e-21	0.268133	0.91	0.816	2.94806e-17	0
Socs2	1.7417e-21	0.308167	0.524	0.308	3.46319e-17	0
Srm1	2.65414e-21	0.269647	0.88	0.714	5.2775e-17	0
Nop141	3.1063e-21	0.30389	0.869	0.706	6.17657e-17	0
Tomm20	3.97227e-21	0.289548	0.88	0.737	7.89845e-17	0
Supt4a	6.81692e-21	0.315838	0.777	0.566	1.35548e-16	0
Tmem234	1.18737e-20	0.312802	0.747	0.556	2.36097e-16	0
Rrp1b1	1.49278e-20	0.262765	0.743	0.527	2.96824e-16	0
Prpf311	1.54326e-20	0.293888	0.743	0.562	3.06862e-16	0
Rpa21	1.82369e-20	0.287174	0.869	0.712	3.62622e-16	0
Cct6a1	2.51028e-20	0.26008	0.91	0.848	4.99144e-16	0
Sf3b21	3.59042e-20	0.2696	0.869	0.715	7.1392e-16	0
Srsf11	5.19731e-20	0.266136	0.957	0.865	1.03343e-15	0
Ptbp1	1.39324e-19	0.300133	0.666	0.461	2.77031e-15	0
Morf4l2	1.45662e-19	0.301395	0.824	0.677	2.89634e-15	0
Baz1a	1.57795e-19	0.315036	0.483	0.276	3.1376e-15	0
Psmd14	2.05488e-19	0.271156	0.901	0.802	4.08592e-15	0
Ifitm22	2.13232e-19	0.262217	0.88	0.718	4.2399e-15	0
Atrx1	2.77532e-19	0.306659	0.923	0.786	5.51845e-15	0
Klf2	3.02381e-19	0.311844	0.535	0.319	6.01254e-15	0
Pmm11	3.38332e-19	0.311207	0.815	0.65	6.72739e-15	0
Pabpn1	4.14103e-19	0.287076	0.458	0.255	8.23402e-15	0
Sumo3	4.51699e-19	0.281447	0.74	0.536	8.98158e-15	0
Atp5l	4.70826e-19	0.300656	0.641	0.441	9.3619e-15	0
mt-Cytb	6.61336e-19	0.258759	0.995	0.987	1.315e-14	0
Acadm1	1.16961e-18	0.266248	0.695	0.491	2.32565e-14	0
Prpf4	1.24171e-18	0.269697	0.686	0.474	2.46901e-14	0
Sox21	1.62818e-18	0.254253	0.889	0.73	3.23747e-14	0
Esrrb1	1.65087e-18	0.269258	0.456	0.249	3.28259e-14	0
Taf71	1.84297e-18	0.265636	0.84	0.663	3.66456e-14	0
Chd41	1.92645e-18	0.2606	0.959	0.891	3.83055e-14	0
Slbp	4.06331e-18	0.298582	0.641	0.449	8.07948e-14	0
Tsn	8.61041e-18	0.250056	0.878	0.749	1.71209e-13	0
Psmc3	1.40781e-17	0.279616	0.91	0.791	2.79929e-13	0
Ndufa91	5.40524e-17	0.268997	0.747	0.581	1.07478e-12	0
Sf3a3	7.49946e-17	0.275661	0.79	0.631	1.49119e-12	0
2310033P09Rik	2.63706e-16	0.271638	0.44	0.258	5.24353e-12	0
Ppp1r8	2.67361e-16	0.256591	0.594	0.398	5.3162e-12	0
Gps1	3.09847e-16	0.253642	0.44	0.259	6.161e-12	0
Ralbp11	3.12242e-16	0.255535	0.637	0.435	6.20861e-12	0
Kif5b1	3.35221e-16	0.253999	0.833	0.686	6.66554e-12	0
Nop16	4.00277e-16	0.26474	0.686	0.502	7.9591e-12	0
Mea1	4.01407e-16	0.254722	0.521	0.33	7.98158e-12	0
Ddx461	4.28768e-16	0.253129	0.828	0.676	8.52562e-12	0
Rangap1	4.47583e-16	0.26667	0.831	0.693	8.89973e-12	0
Soga3	7.36897e-16	0.264212	0.312	0.155	1.46525e-11	0
Nup621	9.49303e-16	0.256675	0.783	0.622	1.88759e-11	0
Pdhb	1.04935e-15	0.268081	0.713	0.545	2.08653e-11	0
Sfrp11	1.76111e-15	0.262385	0.449	0.259	3.5018e-11	0
Gpatch41	1.79667e-15	0.277162	0.707	0.553	3.57249e-11	0
Ndufa10	2.20836e-15	0.269936	0.738	0.575	4.39111e-11	0
Agtrap1	2.68353e-15	0.269502	0.503	0.322	5.33594e-11	0
Mak161	2.7261e-15	0.251619	0.889	0.764	5.42057e-11	0
Gm10269	3.62437e-15	0.313233	0.668	0.512	7.2067e-11	0
Ppil1	4.28115e-15	0.262386	0.738	0.576	8.51263e-11	0
Bax	1.22779e-14	0.259355	0.851	0.756	2.44133e-10	0
2210016L21Rik1	1.46164e-14	0.26377	0.632	0.453	2.90633e-10	0
Tlcd1	3.24825e-14	0.271748	0.44	0.271	6.45883e-10	0
Acp1	8.14962e-14	0.26002	0.521	0.344	1.62047e-09	0
Cep57	8.2513e-14	0.256951	0.553	0.379	1.64069e-09	0
Trh2	2.34774e-13	0.289054	0.668	0.476	4.66824e-09	0
Lars2	4.8011e-13	0.258911	0.289	0.149	9.54651e-09	0
mt-Rnr11	4.35573e-12	0.277331	0.65	0.483	8.66094e-08	0
Emc41	7.38833e-12	0.275848	0.582	0.443	1.4691e-07	0
Arpc1b1	8.36327e-12	0.253872	0.718	0.587	1.66295e-07	0
G3bp21	3.55483e-145	0.811037	1	0.968	7.06842e-141	1
Dnmt3a3	2.15256e-133	1.09894	0.965	0.571	4.28016e-129	1
Pabpc11	9.85014e-129	0.50358	1	1	1.9586e-124	1
Hsp90ab11	3.48931e-110	0.373195	1	1	6.93815e-106	1
Tdgf11	2.25488e-108	0.701746	0.998	0.935	4.48361e-104	1
Dnajc212	7.28355e-106	0.838398	0.985	0.781	1.44826e-101	1
Cdkn1c1	2.51053e-102	0.977512	0.926	0.549	4.99194e-98	1
Hmgb22	7.17092e-102	0.515706	1	0.997	1.42587e-97	1
Serbp11	4.61966e-100	0.430444	1	1	9.18573e-96	1
Fkbp31	2.65145e-93	0.475207	1	0.995	5.27215e-89	1
Zfp422	1.00496e-91	0.74883	0.988	0.805	1.99826e-87	1
Supt161	1.17876e-87	0.691109	0.975	0.835	2.34385e-83	1
Smc41	1.98008e-87	0.638435	0.998	0.91	3.9372e-83	1
Pcna1	1.45828e-85	0.557224	0.998	0.963	2.89964e-81	1
Dnttip22	1.48359e-84	0.649147	0.985	0.905	2.94997e-80	1
Hsp90aa12	1.51424e-83	0.413607	1	1	3.01091e-79	1
Eif5b1	1.50147e-81	0.565006	0.993	0.937	2.98552e-77	1
Mtf21	2.35402e-78	0.671434	0.95	0.802	4.68073e-74	1
Nucks11	5.25519e-77	0.541124	1	0.964	1.04494e-72	1
Ube2k1	1.1829e-75	0.560605	0.988	0.883	2.35209e-71	1
Ybx31	1.6655e-74	0.57506	0.98	0.912	3.31167e-70	1
Rad501	2.35318e-74	0.751567	0.884	0.586	4.67907e-70	1
Mphosph81	5.8118e-74	0.647626	0.968	0.824	1.15562e-69	1
Dnajc81	2.15516e-70	0.492405	0.988	0.926	4.28533e-66	1
Hspd11	6.9873e-70	0.392179	0.998	0.993	1.38936e-65	1
Nolc12	1.33744e-69	0.503481	1	0.94	2.65936e-65	1
L1td11	2.28834e-68	0.57426	0.995	0.932	4.55014e-64	1
Ezh22	9.72066e-68	0.618086	0.955	0.767	1.93286e-63	1
Cdc5l2	1.23888e-67	0.619287	0.955	0.822	2.46339e-63	1
Rbmxl11	4.26625e-67	0.502812	0.998	0.924	8.48301e-63	1
Rpl3	1.38476e-65	0.29522	1	1	2.75346e-61	1
Ctbp22	3.33001e-64	0.625966	0.913	0.646	6.62139e-60	1
Dek1	3.39853e-64	0.479868	0.993	0.94	6.75763e-60	1
Hdac12	4.0962e-64	0.568013	0.965	0.815	8.14489e-60	1
Hmmr1	1.37389e-63	0.654158	0.916	0.727	2.73184e-59	1
Eprs1	2.46176e-63	0.593807	0.943	0.781	4.89496e-59	1
Rest2	1.85817e-62	0.668547	0.866	0.584	3.69478e-58	1
Mrpl151	1.31834e-60	0.472443	0.988	0.929	2.62139e-56	1
Upp12	9.16605e-60	0.576147	0.97	0.751	1.82258e-55	1
Rpl5	7.86441e-59	0.279642	1	1	1.56376e-54	1
Hells2	3.11009e-58	0.522304	0.958	0.819	6.18411e-54	1
Ppig1	3.57845e-58	0.492792	0.99	0.888	7.11539e-54	1
Hspa41	4.51847e-58	0.460622	0.988	0.938	8.98453e-54	1
Nasp1	6.70868e-58	0.398702	0.995	0.968	1.33395e-53	1
Rbm251	4.81591e-56	0.440673	0.995	0.948	9.57595e-52	1
Bzw21	5.77194e-54	0.483874	0.955	0.851	1.14769e-49	1
Amd11	8.80712e-54	0.528477	0.921	0.753	1.75121e-49	1
Clgn	1.43282e-53	0.529246	0.46	0.145	2.84902e-49	1
Malat13	2.13839e-51	0.563931	0.983	0.901	4.25197e-47	1
Gm15055	1.36967e-50	0.518488	0.384	0.104	2.72345e-46	1
Cbx11	1.62542e-50	0.466191	0.98	0.916	3.23198e-46	1
Ncl2	2.82397e-50	0.331511	1	1	5.61517e-46	1
Rnf171	6.86886e-50	0.609507	0.609	0.282	1.3658e-45	1
Lman11	2.29989e-49	0.569563	0.861	0.633	4.57311e-45	1
Chd42	7.46462e-49	0.446143	0.988	0.887	1.48427e-44	1
Fgf41	2.9261e-48	0.551478	0.658	0.326	5.81826e-44	1
Smarca51	3.60513e-48	0.385594	0.995	0.94	7.16844e-44	1
Rps4x2	7.64365e-48	0.278782	1	1	1.51986e-43	1
Trap1a2	1.44553e-47	0.50795	0.928	0.675	2.87429e-43	1
Gtpbp41	1.98342e-47	0.420976	0.97	0.884	3.94383e-43	1
Gpd21	3.84672e-47	0.626464	0.73	0.45	7.64882e-43	1
Tex14	5.26976e-47	0.411097	0.349	0.091	1.04784e-42	1
Lig11	2.16343e-46	0.520213	0.886	0.681	4.30177e-42	1
Mtdh1	7.20838e-45	0.523581	0.913	0.767	1.43331e-40	1
Nol7	9.5554e-45	0.473429	0.916	0.783	1.9e-40	1
Mthfd21	2.65923e-44	0.556704	0.569	0.263	5.28761e-40	1
Smc31	3.57543e-44	0.456554	0.95	0.801	7.10939e-40	1
Cbx51	4.6596e-44	0.468204	0.943	0.81	9.26516e-40	1
Sept12	5.18748e-44	0.476986	0.48	0.177	1.03148e-39	1
Thrap31	2.10471e-43	0.493573	0.908	0.761	4.18501e-39	1
Zc3h131	4.02652e-43	0.567713	0.879	0.656	8.00632e-39	1
Usp71	9.5034e-43	0.49049	0.832	0.606	1.88966e-38	1
Prpf40a1	1.29973e-42	0.45184	0.923	0.808	2.58439e-38	1
Nipsnap11	2.39864e-42	0.546338	0.782	0.542	4.76946e-38	1
Eif3d	2.42161e-42	0.395253	0.975	0.906	4.81513e-38	1
Adh52	2.89375e-42	0.410511	0.958	0.825	5.75392e-38	1
Dnajc22	6.18687e-42	0.433851	0.928	0.839	1.2302e-37	1
Hsp90b11	8.27744e-41	0.340395	1	0.978	1.64589e-36	1
Ahsa12	9.07762e-41	0.393184	0.953	0.821	1.80499e-36	1
Mcm2	1.46971e-40	0.433997	0.931	0.795	2.92238e-36	1
Top2a1	3.37015e-40	0.459838	0.928	0.773	6.70122e-36	1
Cobl1	3.43347e-40	0.522788	0.512	0.218	6.82711e-36	1
Tet11	3.98959e-40	0.492699	0.78	0.493	7.93291e-36	1
Phf201	5.41461e-40	0.511561	0.777	0.495	1.07664e-35	1
Elovl61	9.26145e-40	0.564187	0.75	0.486	1.84155e-35	1
Twistnb1	2.03208e-39	0.499124	0.757	0.483	4.04058e-35	1
Sgol21	3.0331e-39	0.564075	0.725	0.468	6.03102e-35	1
Otx21	3.90353e-39	0.519062	0.572	0.27	7.76179e-35	1
Gm132252	6.00513e-39	0.454122	0.871	0.647	1.19406e-34	1
Ctcf1	1.20232e-38	0.470057	0.908	0.75	2.39068e-34	1
U2surp1	1.82601e-38	0.492298	0.859	0.651	3.63085e-34	1
Morf4l12	2.47155e-38	0.337318	0.98	0.939	4.91443e-34	1
Hck	2.84706e-38	0.413257	0.351	0.113	5.66109e-34	1
Grtp11	3.83926e-38	0.483963	0.48	0.204	7.63398e-34	1
Med191	4.09075e-38	0.494855	0.859	0.663	8.13406e-34	1
Eif3a2	1.24766e-37	0.32559	0.995	0.971	2.48085e-33	1
Fam111a2	2.23644e-37	0.486208	0.614	0.321	4.44694e-33	1
Esf11	2.30737e-37	0.435438	0.886	0.693	4.58797e-33	1
Utp14a	5.04986e-37	0.471822	0.901	0.739	1.00411e-32	1
Abcf11	1.26901e-36	0.470893	0.861	0.715	2.52331e-32	1
Msh62	1.33401e-36	0.49875	0.787	0.571	2.65254e-32	1
Mkrn1	1.60534e-36	0.373145	0.985	0.912	3.19206e-32	1
Dnmt3l1	2.9576e-36	0.471455	0.772	0.522	5.8809e-32	1
Triml21	4.03522e-36	0.490052	0.738	0.475	8.02362e-32	1
Tax1bp12	4.16729e-36	0.432995	0.931	0.846	8.28624e-32	1
Arl6ip11	4.29905e-36	0.391474	0.95	0.821	8.54822e-32	1
Kdm5b1	8.00623e-36	0.492973	0.775	0.543	1.59196e-31	1
Esco21	1.60821e-35	0.475828	0.812	0.59	3.19776e-31	1
Kmt2c	2.11145e-35	0.468439	0.431	0.176	4.1984e-31	1
Rrp1b2	2.69604e-35	0.516607	0.757	0.528	5.36081e-31	1
Psmd42	3.36546e-35	0.376803	0.95	0.87	6.69189e-31	1
Usp101	4.0634e-35	0.493054	0.814	0.617	8.07967e-31	1
Slc9b11	4.56664e-35	0.476259	0.557	0.283	9.08031e-31	1
Mybbp1a	6.99482e-35	0.313436	0.975	0.929	1.39085e-30	1
Luc7l31	9.04594e-35	0.378192	0.958	0.882	1.7987e-30	1
Pura1	9.18952e-35	0.450903	0.723	0.451	1.82724e-30	1
Sin3a1	1.00401e-34	0.50726	0.681	0.422	1.99638e-30	1
Ssb2	2.74688e-34	0.288439	0.995	0.966	5.4619e-30	1
Kat6b1	4.40286e-34	0.513924	0.678	0.398	8.75465e-30	1
Zmym11	4.90009e-34	0.501352	0.745	0.51	9.74334e-30	1
Psma7	1.90234e-33	0.270512	0.998	0.989	3.78261e-29	1
Phax1	2.75356e-33	0.458125	0.827	0.642	5.47519e-29	1
Ncor11	4.3915e-33	0.462442	0.864	0.656	8.73207e-29	1
Cfdp11	9.23093e-33	0.315738	0.99	0.964	1.83548e-28	1
Phf172	1.28559e-32	0.439219	0.804	0.558	2.55627e-28	1
Nipbl1	2.79273e-32	0.514471	0.718	0.477	5.55305e-28	1
Eif3c1	3.09326e-32	0.308233	0.98	0.938	6.15064e-28	1
Nars1	3.13564e-32	0.391556	0.938	0.822	6.2349e-28	1
Eif2s22	3.60116e-32	0.271513	1	0.979	7.16054e-28	1
Lyar	3.63874e-32	0.33338	0.98	0.912	7.23527e-28	1
Mllt101	3.9521e-32	0.487602	0.515	0.256	7.85836e-28	1
Fxr11	4.10143e-32	0.423334	0.876	0.7	8.15529e-28	1
Hars1	4.31462e-32	0.416452	0.879	0.734	8.5792e-28	1
Nudcd2	5.0766e-32	0.365635	0.923	0.801	1.00943e-27	1
Gemin5	5.17476e-32	0.4444	0.606	0.352	1.02895e-27	1
Hnrnpf1	7.15538e-32	0.315182	0.965	0.929	1.42278e-27	1
Gm13145	9.43515e-32	0.404597	0.426	0.171	1.87609e-27	1
2810474O19Rik1	1.07035e-31	0.488115	0.817	0.611	2.12829e-27	1
Paics1	1.39682e-31	0.350035	0.941	0.857	2.77744e-27	1
Ankrd111	1.62256e-31	0.453598	0.837	0.645	3.22631e-27	1
Arpc23	2.56131e-31	0.309596	0.993	0.94	5.0929e-27	1
Samm501	6.78049e-31	0.395125	0.896	0.792	1.34823e-26	1
Incenp1	8.55477e-31	0.479335	0.839	0.649	1.70103e-26	1
Igfbp21	1.03136e-30	0.380197	0.899	0.724	2.05076e-26	1
Gpx43	1.24517e-30	0.409169	0.891	0.75	2.47589e-26	1
Pcm11	1.38004e-30	0.467576	0.767	0.552	2.74408e-26	1
2610305D13Rik1	1.44381e-30	0.462257	0.723	0.479	2.87087e-26	1
Naa161	1.51388e-30	0.471679	0.71	0.473	3.0102e-26	1
Cdk11b1	5.38957e-30	0.36798	0.946	0.836	1.07166e-25	1
Gm269242	6.86406e-30	0.398375	0.943	0.83	1.36485e-25	1
Aco2	7.90217e-30	0.414557	0.787	0.59	1.57127e-25	1
Cenpf	9.12658e-30	0.485655	0.832	0.649	1.81473e-25	1
Psmd11	9.31064e-30	0.391647	0.896	0.751	1.85133e-25	1
Cth1	1.97485e-29	0.421478	0.574	0.318	3.92679e-25	1
Pdap11	2.06519e-29	0.284422	0.99	0.96	4.10642e-25	1
Mki67ip1	2.20287e-29	0.362591	0.955	0.844	4.38018e-25	1
Xrn21	2.27274e-29	0.446181	0.804	0.611	4.51912e-25	1
Arl4a	2.54399e-29	0.426713	0.634	0.38	5.05846e-25	1
Gm26870	4.73916e-29	0.263467	0.376	0.146	9.42334e-25	1
Eif4e21	5.82942e-29	0.353458	0.921	0.844	1.15912e-24	1
Psmd12	6.81166e-29	0.277513	0.97	0.927	1.35443e-24	1
Pias41	8.08607e-29	0.436233	0.577	0.336	1.60783e-24	1
Ppat1	1.16741e-28	0.409482	0.804	0.604	2.32128e-24	1
Blm1	1.51381e-28	0.3954	0.624	0.379	3.01006e-24	1
Txlng	1.54587e-28	0.421599	0.5	0.253	3.07381e-24	1
Smc21	2.22259e-28	0.382287	0.884	0.715	4.4194e-24	1
Kdm4c	2.38272e-28	0.375223	0.448	0.211	4.73779e-24	1
Rrp1	3.43484e-28	0.341083	0.948	0.863	6.82984e-24	1
Nup622	5.22541e-28	0.399519	0.8	0.622	1.03902e-23	1
Prpf40b	6.64871e-28	0.394987	0.391	0.169	1.32203e-23	1
Acadm2	8.73863e-28	0.408428	0.718	0.49	1.73759e-23	1
Ddx101	9.07425e-28	0.443037	0.772	0.584	1.80432e-23	1
Ccdc112	1.41247e-27	0.407948	0.379	0.165	2.80855e-23	1
Atp5a1	1.457e-27	0.264353	0.993	0.96	2.89711e-23	1
Atrx2	1.52157e-27	0.347323	0.918	0.789	3.02549e-23	1
Cacybp1	1.62936e-27	0.301812	0.968	0.903	3.23982e-23	1
Nop56	1.95361e-27	0.26069	0.993	0.955	3.88455e-23	1
Phf11d1	2.4632e-27	0.388333	0.493	0.24	4.89783e-23	1
Adprh1	2.54323e-27	0.42523	0.74	0.518	5.05697e-23	1
Mtif21	3.35985e-27	0.416318	0.686	0.461	6.68073e-23	1
Pck2	6.80669e-27	0.304301	0.26	0.084	1.35344e-22	1
Wapal1	7.30813e-27	0.385325	0.817	0.631	1.45315e-22	1
Raly2	7.84911e-27	0.378278	0.847	0.672	1.56072e-22	1
Rtf11	1.16686e-26	0.432368	0.757	0.569	2.32019e-22	1
Ssrp12	1.26543e-26	0.33943	0.916	0.821	2.51619e-22	1
Top11	1.8519e-26	0.342543	0.923	0.811	3.68231e-22	1
Wbp111	2.31224e-26	0.337532	0.889	0.757	4.59766e-22	1
Ppp2r2d1	2.58776e-26	0.371194	0.77	0.545	5.14551e-22	1
Prpf38b1	4.13899e-26	0.337119	0.918	0.813	8.22998e-22	1
Nup85	5.12574e-26	0.380676	0.814	0.649	1.0192e-21	1
Pdzd4	5.91911e-26	0.357498	0.485	0.246	1.17696e-21	1
Zfr	8.206e-26	0.460862	0.71	0.517	1.63168e-21	1
Eif2s1	9.56872e-26	0.292172	0.96	0.9	1.90264e-21	1
Ccnb11	1.00415e-25	0.322597	0.921	0.812	1.99665e-21	1
Stra81	1.21704e-25	0.349178	0.322	0.118	2.41997e-21	1
Dlgap51	3.3333e-25	0.370522	0.693	0.466	6.62793e-21	1
Npepps1	5.05813e-25	0.391667	0.832	0.713	1.00576e-20	1
Zwilch	5.33931e-25	0.441869	0.683	0.481	1.06167e-20	1
Gm132471	7.1796e-25	0.374892	0.436	0.214	1.42759e-20	1
Dkc12	9.7258e-25	0.290612	0.953	0.855	1.93388e-20	1
Iws11	1.0127e-24	0.391783	0.814	0.617	2.01366e-20	1
Pdk1	1.14623e-24	0.395903	0.554	0.326	2.27917e-20	1
Klf91	1.48648e-24	0.400081	0.705	0.484	2.95572e-20	1
Sf3b11	1.54834e-24	0.321413	0.948	0.859	3.07871e-20	1
Tmem50a1	2.06667e-24	0.389246	0.79	0.648	4.10936e-20	1
Gmnn	2.11024e-24	0.367303	0.856	0.744	4.196e-20	1
Dlc11	2.31576e-24	0.386061	0.557	0.322	4.60465e-20	1
Nemf1	3.01233e-24	0.410575	0.733	0.544	5.98972e-20	1
Rsbn1l1	3.97548e-24	0.469256	0.589	0.378	7.90484e-20	1
Dppa41	4.72294e-24	0.371206	0.762	0.56	9.39109e-20	1
Etf1	6.09603e-24	0.301213	0.926	0.845	1.21214e-19	1
Fbxo222	6.49499e-24	0.390103	0.787	0.598	1.29146e-19	1
Ctage51	8.14087e-24	0.449656	0.639	0.449	1.61873e-19	1
Loxl2	1.09247e-23	0.326645	0.252	0.085	2.17228e-19	1
Prdm5	1.37268e-23	0.330105	0.337	0.144	2.72944e-19	1
Scd22	1.503e-23	0.379593	0.827	0.639	2.98856e-19	1
Ccdc551	2.93517e-23	0.392193	0.757	0.58	5.83629e-19	1
Pcf111	3.16078e-23	0.380929	0.507	0.284	6.2849e-19	1
Dnajb61	4.00305e-23	0.307745	0.906	0.803	7.95966e-19	1
Kif20b1	6.49446e-23	0.391745	0.743	0.547	1.29136e-18	1
Sox22	7.51224e-23	0.354278	0.869	0.736	1.49373e-18	1
Baz2a1	1.30432e-22	0.418429	0.569	0.35	2.59351e-18	1
Pak1ip12	1.73546e-22	0.336024	0.802	0.655	3.45078e-18	1
Sbno11	1.81135e-22	0.365169	0.743	0.544	3.60169e-18	1
Lefty1	1.81689e-22	0.390045	0.359	0.162	3.6127e-18	1
Rsf11	2.28205e-22	0.434256	0.601	0.386	4.53762e-18	1
Mesdc21	2.75293e-22	0.329868	0.735	0.546	5.47392e-18	1
Rsl1d11	3.09498e-22	0.292721	0.948	0.86	6.15407e-18	1
Atp1b11	3.76609e-22	0.415569	0.738	0.541	7.48849e-18	1
Grb21	3.80074e-22	0.331664	0.762	0.57	7.55739e-18	1
Gtsf1l1	3.95537e-22	0.324722	0.438	0.218	7.86486e-18	1
Phc1	4.72453e-22	0.376807	0.748	0.573	9.39426e-18	1
Klf41	6.94255e-22	0.418292	0.488	0.272	1.38046e-17	1
Sfrp12	8.31766e-22	0.386509	0.48	0.257	1.65388e-17	1
Tomm70a	1.04292e-21	0.342002	0.822	0.679	2.07373e-17	1
Ankrd261	1.35188e-21	0.429934	0.448	0.24	2.68808e-17	1
Lars	1.42501e-21	0.367951	0.683	0.51	2.83349e-17	1
Parp1	1.62853e-21	0.371323	0.782	0.646	3.23818e-17	1
Plcb41	1.73413e-21	0.372086	0.431	0.223	3.44815e-17	1
Plekha7	1.77616e-21	0.393183	0.468	0.259	3.53171e-17	1
Cenpe1	3.08778e-21	0.444311	0.636	0.451	6.13974e-17	1
Ube2r2	4.46994e-21	0.336187	0.757	0.61	8.88803e-17	1
Bod1l1	4.53041e-21	0.374688	0.666	0.458	9.00826e-17	1
Pola1	5.80987e-21	0.33071	0.455	0.244	1.15523e-16	1
Zfp5342	6.58886e-21	0.292587	0.661	0.429	1.31013e-16	1
Znrd1as	6.66075e-21	0.270497	0.369	0.17	1.32442e-16	1
Ythdf21	8.83882e-21	0.359771	0.757	0.582	1.75751e-16	1
Rpa22	1.11276e-20	0.318761	0.854	0.717	2.21261e-16	1
4930500J02Rik	1.32624e-20	0.305566	0.354	0.162	2.63709e-16	1
Anp32a1	1.57297e-20	0.322977	0.916	0.847	3.1277e-16	1
Rbbp61	2.11164e-20	0.366151	0.839	0.699	4.19879e-16	1
Aldh21	2.32952e-20	0.343382	0.78	0.61	4.63202e-16	1
Lrrc2	2.81474e-20	0.277287	0.26	0.099	5.59683e-16	1
Uri11	3.86327e-20	0.312504	0.53	0.317	7.68174e-16	1
Aim2	4.09361e-20	0.292382	0.257	0.098	8.13973e-16	1
Sltm1	5.17749e-20	0.310267	0.874	0.775	1.02949e-15	1
Eif4a2	5.44681e-20	0.279264	0.928	0.859	1.08304e-15	1
Prpf312	5.58016e-20	0.326906	0.735	0.567	1.10956e-15	1
2700049A03Rik	8.03855e-20	0.349	0.314	0.141	1.59839e-15	1
Tlk21	9.84363e-20	0.38336	0.634	0.437	1.95731e-15	1
Alpl	1.21003e-19	0.288064	0.332	0.153	2.40602e-15	1
Phf31	1.3476e-19	0.350133	0.7	0.518	2.67956e-15	1
Tfdp21	1.41073e-19	0.334143	0.458	0.256	2.80509e-15	1
Prim11	1.4229e-19	0.401733	0.631	0.472	2.82929e-15	1
Calcoco22	1.58455e-19	0.377335	0.54	0.319	3.15072e-15	1
Rrbp11	1.91585e-19	0.324812	0.76	0.577	3.80948e-15	1
Krr1	2.25523e-19	0.318362	0.738	0.558	4.48429e-15	1
Lsm1	2.31683e-19	0.357406	0.767	0.622	4.60679e-15	1
Pfdn2	3.67319e-19	0.322575	0.856	0.754	7.30378e-15	1
Rnf10	3.77651e-19	0.35008	0.733	0.602	7.5092e-15	1
Zfp553	4.61503e-19	0.33783	0.629	0.423	9.17653e-15	1
Mthfd1	5.04555e-19	0.266299	0.891	0.753	1.00326e-14	1
Pitpnc1	5.19781e-19	0.373294	0.433	0.246	1.03353e-14	1
Ash2l1	5.44158e-19	0.314137	0.787	0.646	1.082e-14	1
Tcea12	6.19198e-19	0.316383	0.824	0.673	1.23121e-14	1
Psph	6.29897e-19	0.343289	0.55	0.352	1.25249e-14	1
Zfp106	6.5835e-19	0.369931	0.735	0.588	1.30906e-14	1
Cebpz1	7.2764e-19	0.320114	0.834	0.701	1.44684e-14	1
Ubald21	7.76411e-19	0.372813	0.611	0.438	1.54382e-14	1
Yars	9.2602e-19	0.358628	0.522	0.333	1.8413e-14	1
Gm7325	9.70736e-19	0.293283	0.361	0.175	1.93021e-14	1
Mdh2	1.52049e-18	0.2613	0.943	0.862	3.02335e-14	1
R3hdm1	1.64302e-18	0.367442	0.515	0.325	3.26699e-14	1
Pbk1	2.69058e-18	0.321797	0.483	0.286	5.34995e-14	1
Uba21	2.89362e-18	0.301641	0.871	0.779	5.75368e-14	1
Ktn1	2.96113e-18	0.301828	0.829	0.686	5.88792e-14	1
Zfp740	3.05659e-18	0.323858	0.418	0.232	6.07773e-14	1
2210016L21Rik2	3.27587e-18	0.348247	0.641	0.454	6.51373e-14	1
Tnpo3	3.56763e-18	0.275175	0.767	0.596	7.09387e-14	1
Dtl	4.03283e-18	0.34236	0.621	0.423	8.01888e-14	1
Wdr261	5.65079e-18	0.332292	0.728	0.56	1.1236e-13	1
Luc7l	6.21922e-18	0.296507	0.775	0.616	1.23663e-13	1
Anp32e	7.36058e-18	0.294163	0.869	0.734	1.46358e-13	1
Ddx24	7.81763e-18	0.325188	0.812	0.673	1.55446e-13	1
Zcwpw1	7.84438e-18	0.307109	0.332	0.161	1.55978e-13	1
Ubxn2a1	1.06958e-17	0.334404	0.5	0.312	2.12675e-13	1
Rwdd11	1.28255e-17	0.319986	0.854	0.746	2.55023e-13	1
Klf10	1.31892e-17	0.357917	0.55	0.369	2.62254e-13	1
Srrt2	1.3815e-17	0.322013	0.802	0.699	2.74698e-13	1
Ddx211	1.46088e-17	0.256612	0.958	0.909	2.90482e-13	1
Dhx361	1.77962e-17	0.352599	0.686	0.52	3.53859e-13	1
Nol11	2.27614e-17	0.32168	0.733	0.576	4.52587e-13	1
Foxp1	2.64317e-17	0.3182	0.421	0.234	5.25568e-13	1
Mrpl451	2.85877e-17	0.266376	0.876	0.765	5.68437e-13	1
Ccdc661	3.29433e-17	0.318647	0.438	0.25	6.55045e-13	1
Gm214111	4.01402e-17	0.320005	0.413	0.225	7.98148e-13	1
Gm131571	4.70391e-17	0.308927	0.421	0.238	9.35325e-13	1
Wdr121	5.51432e-17	0.306119	0.76	0.625	1.09647e-12	1
Pvrl3	5.80519e-17	0.340374	0.428	0.25	1.1543e-12	1
Smc1a1	6.25273e-17	0.308453	0.7	0.523	1.24329e-12	1
Rif11	6.28139e-17	0.301678	0.829	0.668	1.24899e-12	1
Prrc2c1	6.67414e-17	0.292387	0.849	0.714	1.32709e-12	1
Hira	7.2674e-17	0.266548	0.339	0.171	1.44505e-12	1
Smc61	7.73326e-17	0.302381	0.74	0.573	1.53768e-12	1
Akap9	9.08198e-17	0.360402	0.411	0.238	1.80586e-12	1
Plaa	1.12095e-16	0.310075	0.733	0.586	2.2289e-12	1
Hdgfrp2	1.15635e-16	0.29542	0.611	0.423	2.29928e-12	1
2610507B11Rik	1.23656e-16	0.321743	0.564	0.399	2.45878e-12	1
Sept2	1.26961e-16	0.285013	0.79	0.658	2.52449e-12	1
Eif3j11	1.31017e-16	0.313076	0.804	0.689	2.60514e-12	1
Tcerg11	2.06394e-16	0.287905	0.834	0.686	4.10393e-12	1
Pfdn4	2.38587e-16	0.317238	0.785	0.675	4.74406e-12	1
Nop142	2.66047e-16	0.290287	0.837	0.715	5.29008e-12	1
Atp6v1d1	4.20102e-16	0.298038	0.708	0.529	8.3533e-12	1
Dcaf8	5.13975e-16	0.337517	0.498	0.323	1.02199e-11	1
Chd9	5.15619e-16	0.295275	0.401	0.224	1.02526e-11	1
Ankrd171	5.59475e-16	0.299439	0.639	0.445	1.11246e-11	1
Srpk2	5.73744e-16	0.268796	0.381	0.205	1.14083e-11	1
Ublcp11	5.76531e-16	0.317827	0.584	0.413	1.14637e-11	1
Pfkp	6.07516e-16	0.288202	0.391	0.221	1.20798e-11	1
Itsn21	6.49105e-16	0.382468	0.448	0.271	1.29068e-11	1
Sec23b	6.60112e-16	0.290277	0.733	0.583	1.31257e-11	1
Dis3	6.62008e-16	0.290709	0.626	0.47	1.31634e-11	1
2810004N23Rik	9.5978e-16	0.250308	0.896	0.851	1.90843e-11	1
Ccdc181	9.93852e-16	0.298349	0.371	0.201	1.97618e-11	1
Palld1	1.0957e-15	0.269943	0.48	0.295	2.17869e-11	1
Arid4a	1.15379e-15	0.295089	0.443	0.26	2.29419e-11	1
Brd31	1.1657e-15	0.295571	0.708	0.538	2.31788e-11	1
Lefty21	1.22961e-15	0.336481	0.463	0.279	2.44496e-11	1
Ezr	1.41654e-15	0.300024	0.802	0.675	2.81665e-11	1
Tpx21	1.53593e-15	0.301267	0.649	0.492	3.05404e-11	1
Zcchc11	1.70186e-15	0.328844	0.396	0.229	3.38397e-11	1
Pias2	2.07635e-15	0.294404	0.557	0.379	4.12861e-11	1
Ing2	2.71302e-15	0.303407	0.428	0.257	5.39457e-11	1
Map7d2	2.76036e-15	0.303735	0.446	0.269	5.4887e-11	1
Gm131541	3.52608e-15	0.302005	0.606	0.423	7.01126e-11	1
Eif2b5	3.68557e-15	0.285019	0.673	0.515	7.32838e-11	1
Cdca2	3.68887e-15	0.311191	0.453	0.275	7.33496e-11	1
Usp221	4.58109e-15	0.299609	0.525	0.357	9.10904e-11	1
Ube3a1	4.69115e-15	0.295417	0.599	0.432	9.32789e-11	1
Zswim1	4.91359e-15	0.290301	0.431	0.256	9.77018e-11	1
Nfe2l2	6.19042e-15	0.300299	0.433	0.27	1.2309e-10	1
Gigyf21	6.65555e-15	0.333141	0.554	0.388	1.32339e-10	1
Diap31	7.03181e-15	0.301409	0.5	0.326	1.39821e-10	1
Frrs11	7.0577e-15	0.316038	0.421	0.257	1.40335e-10	1
Spp12	8.3724e-15	0.304313	0.579	0.399	1.66477e-10	1
Rars21	9.07543e-15	0.295021	0.535	0.362	1.80456e-10	1
Srp721	1.05612e-14	0.261705	0.723	0.55	2.09999e-10	1
Gpatch1	1.11319e-14	0.298325	0.371	0.209	2.21347e-10	1
Ccdc115	1.22935e-14	0.310123	0.483	0.308	2.44444e-10	1
Espl1	1.26529e-14	0.278984	0.463	0.293	2.51591e-10	1
Wdr5	1.33343e-14	0.286908	0.74	0.621	2.65139e-10	1
Pelp1	1.43739e-14	0.284472	0.762	0.623	2.8581e-10	1
Eif2b31	1.739e-14	0.296185	0.577	0.416	3.45783e-10	1
Zc3hc11	1.91404e-14	0.280515	0.696	0.55	3.80588e-10	1
Pecr	1.9947e-14	0.29481	0.413	0.248	3.96625e-10	1
Jarid21	2.3977e-14	0.286412	0.735	0.588	4.76759e-10	1
Csnk2a1	2.48508e-14	0.279736	0.683	0.528	4.94133e-10	1
Rpp38	2.958e-14	0.330289	0.428	0.269	5.88169e-10	1
Tm7sf3	3.02252e-14	0.262503	0.359	0.201	6.00998e-10	1
Slc39a10	3.90104e-14	0.313084	0.574	0.408	7.75683e-10	1
Tia1	4.61751e-14	0.346623	0.527	0.377	9.18145e-10	1
Ggnbp21	5.11977e-14	0.286649	0.651	0.49	1.01801e-09	1
Ufl1	5.3118e-14	0.298345	0.455	0.293	1.0562e-09	1
Polr3g1	9.15772e-14	0.286045	0.559	0.388	1.82092e-09	1
Zfml	9.56747e-14	0.303251	0.54	0.377	1.9024e-09	1
Orc2	9.61757e-14	0.272204	0.673	0.519	1.91236e-09	1
Yeats4	9.65064e-14	0.262357	0.73	0.595	1.91893e-09	1
Chd7	1.00981e-13	0.300273	0.356	0.204	2.00791e-09	1
Ubxn41	1.0344e-13	0.290711	0.752	0.622	2.0568e-09	1
Rsrc21	1.11855e-13	0.291101	0.797	0.687	2.22412e-09	1
Casp8ap21	1.13095e-13	0.275544	0.488	0.315	2.24878e-09	1
1810009A15Rik	1.16451e-13	0.260725	0.851	0.766	2.3155e-09	1
Nvl	1.16783e-13	0.313064	0.525	0.366	2.3221e-09	1
Pttg1	1.3146e-13	0.258215	0.762	0.606	2.61394e-09	1
Mphosph101	1.33411e-13	0.293665	0.762	0.629	2.65275e-09	1
Mis18bp11	1.52738e-13	0.317337	0.495	0.334	3.03705e-09	1
Mllt41	1.82666e-13	0.306908	0.572	0.422	3.63213e-09	1
Lrpprc	2.18966e-13	0.301606	0.619	0.476	4.35391e-09	1
Gtf2h11	2.23805e-13	0.2807	0.559	0.407	4.45013e-09	1
Clspn	2.44586e-13	0.289143	0.485	0.321	4.86336e-09	1
Ndufa92	3.0981e-13	0.257982	0.738	0.585	6.16026e-09	1
Aspscr11	3.47533e-13	0.255682	0.369	0.21	6.91035e-09	1
Mrpl19	5.14389e-13	0.275313	0.604	0.471	1.02281e-08	1
Ccdc59	5.81023e-13	0.254708	0.691	0.56	1.15531e-08	1
Pds5b	5.87847e-13	0.281317	0.45	0.296	1.16887e-08	1
Mpp6	7.05712e-13	0.277864	0.567	0.414	1.40324e-08	1
Rpl10l1	8.33312e-13	0.25462	0.337	0.184	1.65696e-08	1
Lphn1	8.505e-13	0.253476	0.391	0.234	1.69113e-08	1
Mak162	9.3014e-13	0.272193	0.869	0.77	1.84949e-08	1
Nap1l4	1.04911e-12	0.264997	0.819	0.708	2.08605e-08	1
Eml4	1.0576e-12	0.27993	0.54	0.393	2.10292e-08	1
Ruvbl21	1.35316e-12	0.254919	0.678	0.532	2.69062e-08	1
Rbm61	1.59415e-12	0.286324	0.599	0.46	3.16982e-08	1
Cd2ap	1.86427e-12	0.282316	0.71	0.577	3.70691e-08	1
Nusap11	2.06577e-12	0.313167	0.589	0.439	4.10758e-08	1
Ercc6l2	2.35923e-12	0.313827	0.381	0.237	4.6911e-08	1
Hirip32	2.70867e-12	0.270362	0.649	0.501	5.38591e-08	1
Nek1	2.76669e-12	0.256916	0.26	0.13	5.50128e-08	1
Zfp462	3.5234e-12	0.252206	0.423	0.272	7.00593e-08	1
Snrnp40	3.58704e-12	0.253277	0.807	0.73	7.13248e-08	1
Rfc11	3.76596e-12	0.283419	0.621	0.471	7.48824e-08	1
Eef1e1	3.85133e-12	0.276468	0.73	0.597	7.65797e-08	1
Tcf4	4.12432e-12	0.265759	0.369	0.22	8.2008e-08	1
Uhrf1	4.20598e-12	0.259071	0.587	0.438	8.36317e-08	1
Las1l	4.86578e-12	0.268155	0.738	0.612	9.67512e-08	1
Klhl131	7.23504e-12	0.311813	0.505	0.352	1.43862e-07	1
Rad211	7.44638e-12	0.251059	0.775	0.646	1.48064e-07	1
Nufip1	7.61353e-12	0.276237	0.574	0.438	1.51387e-07	1
Aldh9a1	7.68829e-12	0.255789	0.646	0.493	1.52874e-07	1
Tbl1x	8.078e-12	0.302964	0.559	0.429	1.60623e-07	1
Atmin	8.10948e-12	0.252094	0.344	0.204	1.61249e-07	1
Pus7	8.34405e-12	0.29722	0.485	0.344	1.65913e-07	1
Kif23	9.02834e-12	0.277258	0.592	0.445	1.79519e-07	1
Sfxn1	9.68086e-12	0.264111	0.589	0.434	1.92494e-07	1
Ddc1	1.17218e-11	0.268612	0.433	0.278	2.33077e-07	1
Ctr91	1.19197e-11	0.278738	0.644	0.516	2.37011e-07	1
Sfswap	1.54421e-11	0.325746	0.488	0.349	3.07051e-07	1
Atp11b	1.61152e-11	0.266266	0.436	0.286	3.20434e-07	1
2610015P09Rik	2.12058e-11	0.254573	0.309	0.175	4.21656e-07	1
Sfrs18	2.19285e-11	0.250022	0.876	0.782	4.36027e-07	1
Golm1	2.55157e-11	0.253121	0.589	0.446	5.07354e-07	1
Rbpj1	2.6182e-11	0.284876	0.542	0.395	5.20602e-07	1
Safb21	3.55471e-11	0.269783	0.609	0.474	7.06818e-07	1
Bms1	3.88765e-11	0.259153	0.619	0.477	7.7302e-07	1
Bub1	3.96196e-11	0.269604	0.47	0.325	7.87797e-07	1
Snrnp200	4.36698e-11	0.30051	0.554	0.424	8.68331e-07	1
Lias	4.99058e-11	0.266369	0.49	0.353	9.92327e-07	1
Mcm10	4.99924e-11	0.253613	0.344	0.211	9.9405e-07	1
Ccdc341	5.43605e-11	0.270791	0.649	0.513	1.0809e-06	1
Mta31	5.5454e-11	0.261275	0.668	0.543	1.10265e-06	1
Rbm281	7.95402e-11	0.257914	0.703	0.571	1.58158e-06	1
Mrp63	1.03642e-10	0.264365	0.693	0.564	2.06083e-06	1
Mrps22	1.03917e-10	0.262263	0.601	0.474	2.06629e-06	1
Mtap	1.21053e-10	0.268562	0.582	0.46	2.40702e-06	1
Mcmbp	1.36544e-10	0.250248	0.621	0.493	2.71504e-06	1
Rfc4	2.09218e-10	0.253786	0.535	0.393	4.16009e-06	1
Gnl3l	2.55082e-10	0.257489	0.384	0.251	5.07205e-06	1
Phip	2.85653e-10	0.257527	0.475	0.337	5.67993e-06	1
Tk1	3.23255e-10	0.273179	0.502	0.362	6.4276e-06	1
Cdk12	3.45719e-10	0.307011	0.51	0.38	6.87427e-06	1
Rbmx2	4.11741e-10	0.256368	0.455	0.321	8.18706e-06	1
Fxr2	5.03321e-10	0.253957	0.483	0.345	1.0008e-05	1
Coq9	5.17859e-10	0.268092	0.399	0.263	1.02971e-05	1
Macf1	5.26256e-10	0.253841	0.376	0.247	1.04641e-05	1
Rbm261	5.40843e-10	0.253845	0.579	0.455	1.07541e-05	1
Gpbp1	5.81566e-10	0.256241	0.589	0.469	1.15639e-05	1
Nmd3	8.12805e-10	0.262635	0.587	0.461	1.61618e-05	1
Tox4	1.27779e-09	0.255518	0.478	0.344	2.54075e-05	1
Stt3b	1.48215e-09	0.273481	0.53	0.404	2.94711e-05	1
Mki67	2.01812e-09	0.267899	0.46	0.328	4.01283e-05	1
Prc11	2.1269e-09	0.250726	0.547	0.422	4.22913e-05	1
Ccdc77	2.16274e-09	0.25314	0.292	0.177	4.3004e-05	1
Rabep1	2.37665e-09	0.251692	0.443	0.312	4.72574e-05	1
Zranb2	2.58015e-09	0.256672	0.688	0.584	5.13038e-05	1
Ppp2r5c1	3.08799e-09	0.271515	0.522	0.402	6.14016e-05	1
Arhgap5	5.56643e-09	0.251052	0.292	0.183	0.000110683	1
Srek1	7.24146e-09	0.250652	0.626	0.512	0.000143989	1
Mdn1	1.13724e-08	0.255303	0.49	0.372	0.000226128	1
Rps23	1.26221e-127	0.385871	1	0.997	2.50977e-123	2
Rpl22	4.29929e-122	0.539396	0.998	0.985	8.5487e-118	2
Slc25a5	7.03102e-109	0.471893	0.998	0.985	1.39805e-104	2
Fth1	2.65282e-108	0.560086	0.993	0.979	5.27486e-104	2
Rpl18a	1.87431e-92	0.342539	1	0.998	3.72688e-88	2
Ncl	4.04157e-91	0.303534	1	1	8.03626e-87	2
Gnb2l1	1.23265e-82	0.297534	0.999	0.998	2.451e-78	2
H3f3a	9.07547e-78	0.470554	0.932	0.887	1.80457e-73	2
Rps3a2	1.4536e-76	0.408422	0.968	0.942	2.89033e-72	2
Cox7c	7.3518e-74	0.366586	0.986	0.979	1.46183e-69	2
Zfp42	8.54602e-72	0.480289	0.95	0.776	1.69929e-67	2
Trap1a	5.73293e-61	0.503407	0.862	0.641	1.13994e-56	2
Rpl32	9.9006e-59	0.260118	0.999	0.998	1.96863e-54	2
Dppa5a	1.00263e-58	0.340004	0.994	0.974	1.99363e-54	2
Pcna-ps2	1.81919e-58	0.389608	0.951	0.932	3.61728e-54	2
Hnrnpc	9.42997e-55	0.287055	0.991	0.993	1.87505e-50	2
Acin1	1.33477e-54	0.413809	0.918	0.916	2.65405e-50	2
mt-Nd1	2.25845e-54	0.387038	0.985	0.984	4.4907e-50	2
Psmb7	3.04586e-52	0.452372	0.862	0.793	6.05639e-48	2
mt-Nd4	4.27485e-51	0.422133	0.956	0.931	8.50012e-47	2
Usmg5	4.71473e-49	0.370645	0.942	0.909	9.37477e-45	2
Hspe1	1.5965e-48	0.254438	0.997	0.997	3.17447e-44	2
Stmn2	4.82691e-48	0.497516	0.79	0.707	9.59783e-44	2
Stra8	3.59683e-45	0.402359	0.286	0.082	7.15193e-41	2
Gm5428	3.49273e-43	0.510974	0.642	0.471	6.94494e-39	2
Hnrnpd	3.39577e-41	0.369193	0.91	0.896	6.75216e-37	2
Eif2s2	4.62762e-41	0.292438	0.989	0.979	9.20155e-37	2
Nop58	3.94322e-40	0.275559	0.968	0.971	7.8407e-36	2
Atp5f1	4.20243e-40	0.321452	0.942	0.924	8.35612e-36	2
Fam25c	1.76509e-37	0.479067	0.465	0.253	3.50971e-33	2
Srrm1	1.95445e-37	0.358071	0.883	0.882	3.88624e-33	2
mt-Rnr2	2.85201e-36	0.410871	0.92	0.896	5.67093e-32	2
mt-Nd2	5.32999e-36	0.377048	0.93	0.932	1.05982e-31	2
Ssb	1.09333e-31	0.262723	0.966	0.972	2.17397e-27	2
Chchd10	1.19766e-31	0.319102	0.886	0.846	2.38142e-27	2
Ndufs6	2.48563e-30	0.312277	0.897	0.883	4.94242e-26	2
Morf4l1	2.51919e-30	0.252616	0.941	0.948	5.00915e-26	2
Dnmt3a	2.82149e-29	0.331786	0.731	0.581	5.61026e-25	2
Pdcd5	5.20595e-29	0.360454	0.826	0.818	1.03515e-24	2
Gm8186	3.18258e-26	0.38911	0.588	0.45	6.32825e-22	2
Gstp2	1.66074e-25	0.347997	0.324	0.159	3.30221e-21	2
Upp1	5.84378e-24	0.28925	0.834	0.76	1.16198e-19	2
Shfm1	2.86682e-23	0.251866	0.893	0.793	5.70038e-19	2
Rpph1	4.35926e-23	0.335805	0.27	0.127	8.66796e-19	2
Hells	2.90799e-21	0.262474	0.865	0.828	5.78224e-17	2
Gpx4	5.6682e-21	0.274759	0.824	0.745	1.12706e-16	2
Zfp57	8.73693e-21	0.41419	0.451	0.316	1.73725e-16	2
Morc1	4.46712e-20	0.407553	0.451	0.308	8.88242e-16	2
Nr0b1	2.46411e-18	0.346564	0.31	0.178	4.89963e-14	2
Strap	4.18563e-18	0.334384	0.731	0.694	8.3227e-14	2
Fbxo15	1.13942e-17	0.393519	0.35	0.219	2.26563e-13	2
Ifitm2	1.32144e-17	0.286813	0.759	0.737	2.62754e-13	2
Gm4204	2.17602e-17	0.2759	0.758	0.738	4.32679e-13	2
Gart	9.51105e-16	0.35293	0.705	0.692	1.89118e-11	2
Bclaf1	2.07946e-15	0.251662	0.81	0.808	4.13479e-11	2
Tcea1	2.13713e-15	0.267984	0.719	0.684	4.24946e-11	2
Snrpa1	4.53433e-15	0.266403	0.788	0.789	9.01606e-11	2
Phf17	8.04269e-15	0.271952	0.652	0.568	1.59921e-10	2
Gadd45gip1	1.38228e-14	0.325622	0.595	0.521	2.74853e-10	2
Cdk4	6.26464e-14	0.26162	0.859	0.867	1.24566e-09	2
Bccip	8.83302e-14	0.295506	0.622	0.542	1.75636e-09	2
Ythdc1	1.33397e-13	0.307369	0.735	0.752	2.65247e-09	2
Gm13225	1.92303e-13	0.279603	0.695	0.674	3.82376e-09	2
Zfp534	4.44121e-13	0.303061	0.539	0.427	8.8309e-09	2
Rpl10l	6.57847e-13	0.254882	0.281	0.171	1.30806e-08	2
Slc7a3	8.73492e-13	0.320977	0.455	0.355	1.73685e-08	2
Sec61g	1.47427e-12	0.253602	0.7	0.669	2.93143e-08	2
Smu1	2.91175e-12	0.294257	0.615	0.578	5.78972e-08	2
Slirp	8.32525e-12	0.255136	0.742	0.74	1.65539e-07	2
Nanog	1.47637e-11	0.291222	0.44	0.356	2.93562e-07	2
Spp1	1.98839e-11	0.278957	0.491	0.394	3.95371e-07	2
Rbmxl2	2.63687e-11	0.293712	0.355	0.255	5.24315e-07	2
Gm13251	2.93813e-11	0.288494	0.5	0.418	5.84217e-07	2
1810037I17Rik	5.17303e-11	0.260228	0.691	0.679	1.0286e-06	2
Suclg1	1.20233e-10	0.258823	0.716	0.719	2.39072e-06	2
Rhox5	1.78036e-10	0.272415	0.316	0.215	3.54007e-06	2
Nid2	2.02624e-10	0.287305	0.62	0.586	4.02898e-06	2
Osgep	3.85305e-10	0.305918	0.484	0.421	7.6614e-06	2
Tex19.1	8.13807e-10	0.266559	0.257	0.169	1.61817e-05	2
Tcea3	2.23109e-09	0.270667	0.449	0.362	4.43629e-05	2
mt-Rnr1	6.3408e-09	0.294555	0.541	0.496	0.00012608	2
Calcoco2	1.85112e-08	0.275823	0.407	0.326	0.000368077	2
Mreg	2.78582e-08	0.295477	0.309	0.229	0.000553933	2
Mrps9	4.41408e-08	0.276469	0.486	0.432	0.000877696	2
Snrnp27	7.24144e-08	0.281397	0.549	0.528	0.00143989	2
Znrd1	1.4017e-05	0.253128	0.46	0.421	0.278714	2
Comt1	0	1.93381	1	0.369	0	3
Mt1	6.66279e-283	1.82622	0.998	0.664	1.32483e-278	3
Rps28	1.53416e-260	1.18861	1	0.79	3.05052e-256	3
Mt2	4.40219e-260	1.54094	0.993	0.716	8.75332e-256	3
Pim21	1.9359e-251	1.23455	0.863	0.184	3.84934e-247	3
Ankfy11	2.03092e-246	1.37312	0.813	0.148	4.03828e-242	3
Rps29	8.15929e-244	1.09734	1	0.848	1.62239e-239	3
Rps12	2.99828e-229	0.748702	1	0.994	5.96177e-225	3
Mif1	1.10357e-220	0.917078	1	0.916	2.19434e-216	3
Rpl39	8.81087e-217	0.93458	1	0.885	1.75195e-212	3
Rps21	3.11205e-216	0.81453	1	0.972	6.188e-212	3
Rpl38	4.55053e-212	0.857964	1	0.945	9.04827e-208	3
Igfbp31	4.9608e-208	0.937116	0.724	0.118	9.86406e-204	3
Rps26	5.36854e-199	0.698575	1	0.987	1.06748e-194	3
Rps27	9.81719e-199	0.846365	0.998	0.9	1.95205e-194	3
Snhg91	2.44116e-191	0.812102	0.609	0.08	4.854e-187	3
Rplp1	5.78307e-191	0.583064	1	0.996	1.14991e-186	3
Rpl41	8.23487e-182	0.63807	1	0.996	1.63742e-177	3
Rpl27-ps31	3.50693e-171	0.999041	0.916	0.377	6.97318e-167	3
Gm100731	3.06945e-169	0.968959	0.937	0.461	6.1033e-165	3
Gm2000	1.50324e-165	0.836555	0.993	0.785	2.98904e-161	3
Rpl36	7.23271e-163	0.668119	0.998	0.955	1.43815e-158	3
Rps27l	1.2123e-160	0.61592	1	0.953	2.41055e-156	3
Rpl37	4.00282e-159	0.581188	1	0.988	7.95921e-155	3
Rpl23a	6.99919e-158	0.589272	1	0.987	1.39172e-153	3
Fst	2.3258e-153	0.668107	0.501	0.06	4.62462e-149	3
1500012F01Rik1	9.95506e-150	0.860641	0.856	0.349	1.97946e-145	3
Rplp2	2.18622e-145	0.471697	1	0.996	4.34708e-141	3
Rpl37a	2.50616e-144	0.559348	1	0.991	4.98325e-140	3
Car21	2.51994e-144	0.906108	0.89	0.404	5.01065e-140	3
Gm10076	6.96926e-144	0.855655	0.921	0.447	1.38577e-139	3
Gm9846	1.1135e-142	0.857093	0.823	0.3	2.21408e-138	3
Tomm7	2.22399e-139	0.742919	0.983	0.725	4.42217e-135	3
Ran	4.15553e-138	0.540461	0.998	0.967	8.26285e-134	3
Rps20	7.08769e-137	0.497264	1	0.995	1.40932e-132	3
Rps10	1.65697e-136	0.592562	0.991	0.936	3.29471e-132	3
Rps25	1.98876e-136	0.47115	1	0.997	3.95444e-132	3
2410006H16Rik	1.69301e-135	0.796237	0.84	0.357	3.36637e-131	3
Rpl27	9.67656e-134	0.484296	1	0.991	1.92409e-129	3
Rpl36a	8.4159e-133	0.551094	1	0.955	1.67342e-128	3
Phlda21	5.32851e-131	0.836186	0.901	0.483	1.05952e-126	3
Sfn1	2.19525e-125	0.795186	0.925	0.465	4.36504e-121	3
Gfod21	3.17628e-122	0.800762	0.611	0.153	6.31572e-118	3
Rpl12	1.22241e-121	0.493415	0.998	0.984	2.43063e-117	3
Snrpf	3.48941e-120	0.669519	0.976	0.713	6.93834e-116	3
Gm10036	1.67795e-119	0.514392	1	0.96	3.33643e-115	3
Rps19	1.85122e-118	0.406274	1	0.998	3.68097e-114	3
Wdr89	2.38888e-118	0.701882	0.957	0.635	4.75005e-114	3
Gm10123	2.9986e-117	0.61749	0.985	0.718	5.96242e-113	3
Nefm	5.90413e-116	0.644705	0.463	0.075	1.17398e-111	3
Nefl1	1.40975e-115	0.74014	0.654	0.191	2.80315e-111	3
Rpl9	7.60386e-113	0.458	1	0.974	1.51195e-108	3
Gm9843	9.54137e-113	0.631138	0.983	0.765	1.89721e-108	3
Gm175111	1.5238e-112	0.721176	0.835	0.362	3.02991e-108	3
Dqx1	1.22778e-111	0.616693	0.437	0.067	2.44132e-107	3
Rpl30	2.1739e-111	0.440163	0.998	0.977	4.32258e-107	3
Rpl31	8.44117e-111	0.413542	1	0.998	1.67844e-106	3
1110038B12Rik	2.17401e-110	0.673113	0.748	0.286	4.32279e-106	3
Id11	2.34567e-110	0.758515	0.926	0.567	4.66413e-106	3
Id31	2.12431e-102	0.733782	0.882	0.488	4.22398e-98	3
Rps24	1.86788e-101	0.370859	1	1	3.71409e-97	3
Rpl221	2.18002e-98	0.453686	1	0.986	4.33475e-94	3
2010107E04Rik	1.05611e-97	0.631553	0.921	0.552	2.09998e-93	3
Gm7536	2.3505e-96	0.634273	0.914	0.573	4.67373e-92	3
Rpl18a1	3.79015e-91	0.326	1	0.999	7.53634e-87	3
Rpl10-ps3	5.37535e-90	0.605134	0.911	0.541	1.06883e-85	3
Gja11	2.83265e-87	0.594917	0.655	0.241	5.63245e-83	3
Atp5k	2.54838e-84	0.586173	0.887	0.525	5.06719e-80	3
Svep1	5.76419e-84	0.45707	0.479	0.12	1.14615e-79	3
Tulp3	1.97646e-83	0.507287	0.439	0.105	3.93e-79	3
Nes1	2.99664e-83	0.582303	0.561	0.175	5.95851e-79	3
Rpl321	4.05565e-83	0.338128	1	0.998	8.06425e-79	3
Trh1	3.7482e-81	0.637476	0.811	0.424	7.45291e-77	3
Fat1	8.49696e-79	0.510472	0.482	0.135	1.68953e-74	3
Krt81	2.1863e-78	0.286827	0.84	0.36	4.34723e-74	3
Ost4	1.48516e-76	0.553698	0.77	0.354	2.95309e-72	3
Shfm11	1.01846e-74	0.484538	0.979	0.783	2.0251e-70	3
Snrpg	2.50333e-73	0.44783	0.979	0.885	4.97763e-69	3
Mir682	4.52424e-73	0.538254	0.707	0.323	8.99599e-69	3
Txn1	9.72779e-73	0.409491	0.99	0.925	1.93427e-68	3
Cox6c	1.30535e-72	0.406779	0.988	0.917	2.59556e-68	3
Snhg1	1.58254e-72	0.544285	0.866	0.527	3.14672e-68	3
Rplp0	3.74879e-69	0.312307	1	0.994	7.4541e-65	3
Atox11	4.7054e-68	0.459819	0.962	0.798	9.35621e-64	3
Rpl13a-ps1	5.18054e-68	0.491828	0.822	0.443	1.0301e-63	3
Epha1	6.32761e-68	0.291515	0.254	0.033	1.25818e-63	3
Srsf9	2.81199e-66	0.519939	0.686	0.32	5.59135e-62	3
Cdh11	9.77695e-66	0.528378	0.835	0.492	1.94405e-61	3
Gm35501	3.15468e-65	0.399733	0.501	0.161	6.27276e-61	3
S100a101	1.01547e-64	0.456046	0.914	0.609	2.01916e-60	3
Hint1	4.4203e-64	0.451616	0.952	0.771	8.78932e-60	3
Cox17	5.14827e-64	0.487756	0.895	0.543	1.02368e-59	3
Myadm1	8.83715e-63	0.4763	0.489	0.163	1.75718e-58	3
Rpl9-ps61	2.24039e-62	0.458416	0.753	0.386	4.45478e-58	3
Irf1	3.49378e-62	0.380519	0.334	0.075	6.94703e-58	3
Gm8730	6.64278e-62	0.317748	1	0.983	1.32085e-57	3
Phf5a	7.26445e-62	0.47565	0.883	0.617	1.44446e-57	3
Rps18	1.36477e-61	0.28036	1	0.997	2.71372e-57	3
D4Wsu53e1	6.21347e-61	0.520306	0.756	0.435	1.23549e-56	3
Rpl7a	1.17733e-60	0.328407	1	0.975	2.34101e-56	3
Snhg5	7.30897e-60	0.486786	0.726	0.37	1.45332e-55	3
Pola2	1.07427e-59	0.521034	0.496	0.181	2.13608e-55	3
Atp5e	3.59165e-59	0.483149	0.885	0.645	7.14164e-55	3
Peg101	4.33453e-59	0.352768	0.794	0.395	8.61877e-55	3
Sag	6.11827e-59	0.378874	0.259	0.044	1.21656e-54	3
Mycn	8.24764e-59	0.477446	0.657	0.307	1.63996e-54	3
Nup93	6.49213e-58	0.484386	0.655	0.322	1.29089e-53	3
Sat11	9.65201e-58	0.506035	0.732	0.375	1.91921e-53	3
Lgr5	2.23353e-57	0.357852	0.461	0.149	4.44115e-53	3
Rpl27a	2.23367e-57	0.28846	0.997	0.981	4.44142e-53	3
Gbp2b1	2.50977e-57	0.441137	0.415	0.124	4.99042e-53	3
Cldn61	6.35397e-57	0.390881	0.509	0.182	1.26342e-52	3
Gm6768	1.03731e-56	0.342852	0.352	0.09	2.06259e-52	3
Hnrnpl	1.41223e-56	0.556203	0.775	0.473	2.80808e-52	3
Terf2ip	1.42559e-56	0.583019	0.393	0.116	2.83464e-52	3
1810022K09Rik	2.1089e-56	0.419857	0.952	0.773	4.19334e-52	3
Unk	4.70436e-56	0.331283	0.317	0.075	9.35415e-52	3
Slc20a11	5.07091e-56	0.475703	0.684	0.358	1.0083e-51	3
Tagln21	1.99632e-55	0.46702	0.847	0.55	3.96949e-51	3
Gar1	2.86236e-54	0.511963	0.756	0.466	5.69152e-50	3
Bola2	1.41998e-53	0.442988	0.895	0.664	2.82349e-49	3
Lphn2	2.53944e-53	0.396549	0.395	0.123	5.04942e-49	3
Psme21	3.36754e-53	0.460542	0.792	0.479	6.69602e-49	3
Tpt1	3.72938e-53	0.266125	0.998	0.992	7.41551e-49	3
Emb	6.82937e-53	0.411328	0.762	0.42	1.35795e-48	3
Uqcr10	7.21645e-52	0.416795	0.938	0.73	1.43492e-47	3
Cox7b	8.30672e-52	0.349747	0.981	0.903	1.65171e-47	3
Tbrg4	1.08689e-51	0.397341	0.515	0.208	2.16117e-47	3
Ahcy	2.83777e-51	0.410432	0.465	0.177	5.64262e-47	3
Nop10	2.44382e-50	0.383302	0.964	0.833	4.85929e-46	3
Cox6b11	6.22146e-50	0.391976	0.937	0.781	1.23707e-45	3
Srsf1	8.8723e-50	0.449566	0.774	0.476	1.76417e-45	3
Hnrnpa0	1.09413e-49	0.489139	0.748	0.452	2.17557e-45	3
Cldn71	1.10201e-49	0.358002	0.443	0.156	2.19125e-45	3
Gtl3	1.53889e-49	0.415632	0.628	0.306	3.05994e-45	3
Pnpt1	3.42765e-49	0.433464	0.561	0.254	6.81554e-45	3
Alyref	3.43816e-49	0.471601	0.691	0.386	6.83643e-45	3
Rnf220	7.65817e-49	0.407711	0.523	0.228	1.52275e-44	3
2010204K13Rik	1.37006e-48	0.421293	0.617	0.302	2.72423e-44	3
Tubb61	1.77341e-48	0.418439	0.825	0.509	3.52624e-44	3
Rpl18	9.6653e-48	0.255457	0.997	0.983	1.92185e-43	3
Flnb1	1.78205e-47	0.395293	0.54	0.225	3.54343e-43	3
Atxn2l	1.8113e-47	0.37511	0.626	0.3	3.6016e-43	3
Gm10282	3.29695e-47	0.404848	0.623	0.312	6.55565e-43	3
Rps2-ps10	3.31416e-47	0.361298	0.578	0.26	6.58987e-43	3
Rpl28	1.61745e-46	0.304898	0.995	0.949	3.21614e-42	3
Irgm1	1.80435e-46	0.358535	0.413	0.146	3.58777e-42	3
Slc16a3	2.05671e-46	0.400353	0.545	0.248	4.08956e-42	3
2700060E02Rik	6.56057e-46	0.391651	0.93	0.753	1.3045e-41	3
Ajuba	1.42041e-45	0.414673	0.671	0.355	2.82434e-41	3
2410004N09Rik	1.73348e-45	0.378255	0.616	0.304	3.44684e-41	3
Bend3	5.78942e-45	0.346097	0.455	0.175	1.15117e-40	3
Nrxn3	1.11909e-44	0.255229	0.274	0.069	2.2252e-40	3
Romo1	1.4114e-44	0.419446	0.741	0.448	2.80643e-40	3
RPL24	1.85769e-44	0.354709	0.974	0.831	3.69383e-40	3
Eny2	1.94524e-44	0.393995	0.875	0.606	3.86791e-40	3
Slc25a3	2.01099e-44	0.3386	0.964	0.831	3.99866e-40	3
Ndufa7	2.56087e-44	0.361831	0.931	0.749	5.09203e-40	3
Ndufa4	2.72009e-44	0.327183	0.979	0.881	5.40862e-40	3
Jmjd6	1.13819e-43	0.411395	0.602	0.306	2.26318e-39	3
Lsm6	1.3187e-43	0.384654	0.866	0.647	2.6221e-39	3
Cltc1	2.21923e-43	0.408752	0.597	0.301	4.41271e-39	3
Psme2b1	3.84022e-43	0.321156	0.484	0.202	7.6359e-39	3
2700094K13Rik	3.89595e-43	0.352838	0.943	0.81	7.7467e-39	3
Hjurp	4.28994e-43	0.417279	0.652	0.351	8.53012e-39	3
Crip21	6.40252e-43	0.377654	0.602	0.297	1.27308e-38	3
Snhg6	9.88884e-43	0.354238	0.384	0.135	1.9663e-38	3
Khdrbs1	3.0973e-42	0.370385	0.911	0.75	6.15866e-38	3
Rps10-ps1	6.78761e-42	0.262676	0.312	0.092	1.34965e-37	3
Dnmt3b	8.62492e-42	0.398226	0.751	0.454	1.71498e-37	3
Ubc	9.05081e-42	0.385694	0.554	0.27	1.79966e-37	3
2810403A07Rik	1.59729e-41	0.339134	0.425	0.165	3.17605e-37	3
Ndc1	2.97199e-41	0.363801	0.408	0.157	5.9095e-37	3
Prosc	4.62958e-41	0.365609	0.485	0.217	9.20547e-37	3
Ndufa3	3.22385e-40	0.381324	0.652	0.35	6.4103e-36	3
Pcgf2	4.35389e-40	0.321726	0.386	0.144	8.65727e-36	3
Laptm4a	4.49904e-40	0.348839	0.892	0.662	8.9459e-36	3
Atl2	5.17887e-40	0.342553	0.465	0.199	1.02977e-35	3
Eif1b	5.33615e-40	0.35813	0.496	0.225	1.06104e-35	3
Ddr1	1.57762e-39	0.296878	0.324	0.106	3.13693e-35	3
Cct8	1.65495e-39	0.301021	0.978	0.888	3.2907e-35	3
Snrpe	2.57683e-39	0.298125	0.983	0.894	5.12378e-35	3
Psmb8	2.59219e-39	0.309299	0.329	0.107	5.15432e-35	3
Clu	3.73483e-39	0.286736	0.429	0.173	7.42634e-35	3
Tnpo1	4.64714e-39	0.355708	0.52	0.246	9.24038e-35	3
Hnrnpk	8.83631e-39	0.301923	0.969	0.868	1.75701e-34	3
Tmem258	1.10212e-38	0.354592	0.919	0.755	2.19146e-34	3
Tceb1	1.28582e-38	0.343951	0.921	0.736	2.55672e-34	3
Dsp1	1.74015e-38	0.344456	0.455	0.188	3.46011e-34	3
Lasp11	1.77454e-38	0.360359	0.597	0.31	3.52849e-34	3
Nutf2-ps1	2.11781e-38	0.316741	0.511	0.238	4.21106e-34	3
Ldha	3.85449e-37	0.25921	0.986	0.952	7.66427e-33	3
Gm10175	6.51248e-37	0.272658	0.355	0.128	1.29494e-32	3
Pank4	9.30739e-37	0.27335	0.273	0.081	1.85068e-32	3
Dancr	1.15289e-36	0.289998	0.345	0.124	2.29241e-32	3
Tubb5	2.36534e-36	0.269693	0.985	0.936	4.70323e-32	3
Dync1h1	2.53528e-36	0.308536	0.437	0.186	5.04116e-32	3
Cbfb	2.73131e-36	0.338752	0.374	0.149	5.43094e-32	3
Agrn	5.43764e-36	0.313932	0.427	0.18	1.08122e-31	3
Pmaip1	5.63403e-36	0.319668	0.492	0.228	1.12027e-31	3
Cstb1	8.54185e-36	0.286779	0.666	0.353	1.69846e-31	3
Snrpd1	9.19546e-36	0.291128	0.976	0.877	1.82842e-31	3
Cdc20	1.08187e-35	0.345754	0.887	0.678	2.15118e-31	3
Efnb2	1.7074e-35	0.365952	0.35	0.134	3.395e-31	3
Pdlim71	2.65449e-35	0.293446	0.528	0.249	5.2782e-31	3
Mrps28	3.15253e-35	0.347022	0.561	0.288	6.2685e-31	3
Lpar4	3.96023e-35	0.308212	0.283	0.09	7.87452e-31	3
Ptprs	4.23145e-35	0.270002	0.286	0.092	8.41381e-31	3
Limd2	5.55092e-35	0.282182	0.365	0.14	1.10374e-30	3
Cflar	6.67005e-35	0.333071	0.264	0.079	1.32627e-30	3
Crip11	7.31254e-35	0.32036	0.647	0.366	1.45403e-30	3
Aldoa	9.10117e-35	0.286562	0.971	0.877	1.80968e-30	3
Ywhag	1.51718e-34	0.353524	0.657	0.389	3.01677e-30	3
Ppp2cb	1.5952e-34	0.356436	0.552	0.291	3.1719e-30	3
Gm11974	2.03283e-34	0.314422	0.547	0.277	4.04208e-30	3
Gas5	2.19794e-34	0.313782	0.914	0.748	4.37038e-30	3
Vcl	3.15584e-34	0.299931	0.391	0.158	6.27507e-30	3
Usmg51	3.78825e-34	0.256393	0.986	0.901	7.53255e-30	3
Cox7a2	5.16895e-34	0.263343	0.978	0.901	1.02779e-29	3
Igsf9	5.46591e-34	0.281105	0.286	0.096	1.08684e-29	3
Uqcrh	6.48592e-34	0.332184	0.911	0.701	1.28966e-29	3
Seh1l	7.49862e-34	0.33753	0.535	0.283	1.49103e-29	3
Dut	3.64303e-33	0.327331	0.887	0.714	7.2438e-29	3
Ap1m21	3.94083e-33	0.318027	0.417	0.184	7.83595e-29	3
Ndufa1	5.82747e-33	0.384881	0.772	0.533	1.15873e-28	3
0610009D07Rik	1.12452e-32	0.357616	0.765	0.517	2.236e-28	3
Id2	1.44358e-32	0.349247	0.703	0.435	2.87042e-28	3
Rap2b1	2.89589e-32	0.3473	0.52	0.272	5.75818e-28	3
Prkci	3.91616e-32	0.339989	0.46	0.22	7.7869e-28	3
Ddit4	4.40766e-32	0.319254	0.497	0.247	8.76419e-28	3
Tnfrsf10b	4.65761e-32	0.326778	0.47	0.227	9.26119e-28	3
Wdr1	5.91141e-32	0.31908	0.419	0.189	1.17543e-27	3
Spry2	7.90995e-32	0.359623	0.549	0.295	1.57281e-27	3
Sfpq	9.44341e-32	0.287603	0.971	0.836	1.87773e-27	3
Gm4540	1.46851e-31	0.306122	0.796	0.554	2.91998e-27	3
Tceal8	1.62184e-31	0.336419	0.798	0.563	3.22486e-27	3
Skp1a	2.67575e-31	0.272753	0.954	0.84	5.32047e-27	3
Pls3	3.93639e-31	0.252438	0.271	0.092	7.82713e-27	3
P4hb1	5.57059e-31	0.339799	0.765	0.522	1.10766e-26	3
Gm10221	6.11719e-31	0.305274	0.503	0.256	1.21634e-26	3
Cdc7	7.37252e-31	0.301926	0.485	0.241	1.46595e-26	3
Klf61	9.10388e-31	0.339861	0.624	0.355	1.81022e-26	3
Psmb10	9.87694e-31	0.324044	0.684	0.431	1.96393e-26	3
Soat1	2.44407e-30	0.278546	0.324	0.127	4.85979e-26	3
Hmgcs1	2.72758e-30	0.322012	0.635	0.384	5.42353e-26	3
Mettl14	2.83437e-30	0.303477	0.346	0.142	5.63586e-26	3
Bccip1	3.20457e-30	0.330692	0.758	0.516	6.37196e-26	3
Snhg3	5.37646e-30	0.324798	0.602	0.347	1.06906e-25	3
Atp5j2	7.09293e-30	0.271119	0.971	0.897	1.41036e-25	3
Gm4737	8.08598e-30	0.312541	0.624	0.369	1.60782e-25	3
Rpl22l1	1.21734e-29	0.30504	0.926	0.766	2.42055e-25	3
Snhg12	2.28965e-29	0.297722	0.458	0.227	4.55275e-25	3
Rpa3	2.69809e-29	0.301507	0.544	0.299	5.36489e-25	3
Nrp2	2.74213e-29	0.267181	0.278	0.098	5.45246e-25	3
Myeov2	4.91519e-29	0.302205	0.822	0.609	9.77336e-25	3
Mdm2	6.17669e-29	0.33403	0.617	0.352	1.22817e-24	3
Armc6	1.09551e-28	0.254888	0.292	0.109	2.17832e-24	3
Amd2	2.38258e-28	0.259823	0.523	0.278	4.73753e-24	3
Dbi	2.90773e-28	0.272457	0.952	0.805	5.78173e-24	3
Pom121	3.3781e-28	0.285026	0.472	0.243	6.71701e-24	3
Cox5b	5.43298e-28	0.261001	0.959	0.879	1.08029e-23	3
Ppp4c	7.40937e-28	0.294221	0.631	0.384	1.47328e-23	3
Ppif	1.02847e-27	0.256178	0.365	0.16	2.04502e-23	3
Apaf1	1.21448e-27	0.298278	0.358	0.16	2.41486e-23	3
Gm11808	1.62237e-27	0.311328	0.638	0.401	3.22592e-23	3
Gm12355	1.68117e-27	0.256496	0.429	0.204	3.34284e-23	3
Sf3a1	4.05669e-27	0.282219	0.544	0.305	8.06633e-23	3
Atp5g2	7.62758e-27	0.285826	0.499	0.268	1.51667e-22	3
H2-K11	4.32792e-26	0.30342	0.552	0.318	8.60563e-22	3
Polr2f	5.04339e-26	0.28854	0.84	0.684	1.00283e-21	3
Hmgn2	1.17087e-25	0.294879	0.827	0.62	2.32815e-21	3
Pagr1a	1.47144e-25	0.25341	0.475	0.247	2.92581e-21	3
Adsl	1.47158e-25	0.257025	0.492	0.269	2.9261e-21	3
Ppih	1.50073e-25	0.306241	0.734	0.507	2.98405e-21	3
Ube2z	2.13516e-25	0.266093	0.47	0.251	4.24555e-21	3
Rap1b	2.94413e-25	0.29822	0.621	0.397	5.85412e-21	3
Arhgdia1	3.11237e-25	0.286764	0.828	0.617	6.18864e-21	3
Rbm17	3.11798e-25	0.269002	0.84	0.641	6.1998e-21	3
U2af2	3.2633e-25	0.275444	0.705	0.472	6.48874e-21	3
Plekha1	3.71651e-25	0.26653	0.403	0.199	7.3899e-21	3
Gtse1	4.56611e-25	0.270377	0.401	0.2	9.07926e-21	3
Rbpms2	6.34457e-25	0.289015	0.645	0.416	1.26155e-20	3
Trim28	9.09494e-25	0.28252	0.918	0.761	1.80844e-20	3
Snrpb1	1.00327e-24	0.267317	0.935	0.81	1.9949e-20	3
Plekhf2	1.38355e-24	0.300524	0.485	0.272	2.75106e-20	3
Rnf187	1.50195e-24	0.285793	0.647	0.414	2.98649e-20	3
Dph3	1.7709e-24	0.281605	0.767	0.552	3.52126e-20	3
Polr2h	2.48526e-24	0.272042	0.676	0.453	4.9417e-20	3
Ptprf	3.29882e-24	0.269233	0.647	0.416	6.55937e-20	3
Slc38a2	3.72961e-24	0.269376	0.602	0.367	7.41595e-20	3
Nisch	4.40818e-24	0.257022	0.671	0.424	8.76523e-20	3
Otud4	7.99738e-24	0.266688	0.535	0.312	1.5902e-19	3
Atic	9.64395e-24	0.276933	0.604	0.38	1.9176e-19	3
Lsm2	1.14414e-23	0.264644	0.719	0.493	2.275e-19	3
Selk	2.30742e-23	0.273384	0.786	0.559	4.58808e-19	3
Ly6e	3.2678e-23	0.259294	0.472	0.261	6.49769e-19	3
Cdk2ap1	3.35332e-23	0.298062	0.449	0.25	6.66775e-19	3
Skil	4.20612e-23	0.273027	0.487	0.273	8.36345e-19	3
Unc50	4.42556e-23	0.254419	0.427	0.221	8.79977e-19	3
Txnrd1	4.64618e-23	0.278075	0.748	0.527	9.23846e-19	3
Sall4	4.8758e-23	0.292489	0.595	0.377	9.69503e-19	3
Pmm1	4.99428e-23	0.27776	0.839	0.632	9.93063e-19	3
Gm10275	5.29935e-23	0.259216	0.889	0.709	1.05372e-18	3
Gm10664	5.76353e-23	0.271128	0.417	0.217	1.14602e-18	3
Fbxl14	6.96768e-23	0.27654	0.422	0.224	1.38545e-18	3
Yrdc	8.95755e-23	0.262694	0.569	0.341	1.78112e-18	3
Ppp1cb	1.13828e-22	0.287984	0.595	0.375	2.26336e-18	3
Fabp5	2.2054e-22	0.260643	0.616	0.39	4.38522e-18	3
Flna1	2.82214e-22	0.269931	0.535	0.321	5.61155e-18	3
Snx5	5.621e-22	0.258214	0.751	0.53	1.11768e-17	3
Lin28a	1.3242e-21	0.25834	0.467	0.263	2.63303e-17	3
Ska3	3.1511e-21	0.266556	0.427	0.233	6.26566e-17	3
Msh2	3.33228e-21	0.253585	0.693	0.466	6.6259e-17	3
Pgls	3.74309e-21	0.264252	0.599	0.381	7.44276e-17	3
Fasn	6.74682e-21	0.263574	0.592	0.38	1.34154e-16	3
Arf4	1.51645e-20	0.255496	0.691	0.467	3.01531e-16	3
Dusp6	1.75905e-20	0.309678	0.472	0.282	3.49769e-16	3
Meg31	2.12059e-20	0.260398	0.736	0.51	4.21657e-16	3
2810428I15Rik	3.31483e-20	0.253634	0.75	0.543	6.59121e-16	3
Dazap1	3.96658e-20	0.270001	0.504	0.302	7.88715e-16	3
Eif3f	6.37466e-20	0.254418	0.794	0.619	1.26754e-15	3
Cherp	1.23745e-19	0.252429	0.614	0.411	2.46056e-15	3
Mrpl12	2.17242e-19	0.254808	0.78	0.586	4.31963e-15	3
Ndufb2	5.14692e-19	0.260423	0.786	0.602	1.02341e-14	3
Ppp1ca	1.04103e-18	0.2659	0.858	0.718	2.06999e-14	3
Esd1	4.90564e-18	0.265523	0.683	0.485	9.75438e-14	3
Sf3b3	1.99881e-17	0.253144	0.611	0.428	3.97443e-13	3
Mrpl9	2.66298e-17	0.32104	0.405	0.234	5.29507e-13	3
Igf2	7.28455e-261	1.92255	0.776	0.086	1.44846e-256	4
Pmp22	4.10501e-240	1.41107	0.57	0.026	8.16241e-236	4
Acta2	5.70784e-221	1.53358	0.654	0.059	1.13495e-216	4
Cryab	2.11927e-208	1.43443	0.711	0.096	4.21396e-204	4
Krt184	5.29696e-187	2.14154	0.96	0.424	1.05325e-182	4
Acta1	4.73599e-172	1.19553	0.547	0.052	9.41704e-168	4
H19	1.8214e-171	1.18376	0.478	0.033	3.62166e-167	4
Tagln4	3.9802e-166	1.73136	0.806	0.218	7.91423e-162	4
Lgals14	1.24843e-165	1.73642	0.958	0.552	2.48237e-161	4
Tpm13	1.3105e-154	1.738	0.973	0.627	2.60581e-150	4
Krt84	3.10207e-154	1.64329	0.91	0.386	6.16816e-150	4
Serpinh13	2.51279e-150	1.14254	0.704	0.152	4.99643e-146	4
Krt192	7.0603e-138	1.31987	0.679	0.158	1.40387e-133	4
Hand1	1.02109e-137	0.648216	0.331	0.013	2.03033e-133	4
Anxa32	1.68414e-134	1.20147	0.709	0.185	3.34874e-130	4
S100a113	3.05713e-133	1.28723	0.856	0.365	6.0788e-129	4
Col4a2	1.86066e-127	1.14953	0.587	0.107	3.69973e-123	4
Anxa5	1.1187e-123	0.955203	0.602	0.122	2.22442e-119	4
Phldb2	3.22908e-122	0.937738	0.5	0.076	6.4207e-118	4
Col4a1	5.77687e-119	1.12465	0.597	0.126	1.14867e-114	4
Tmsb4x2	4.72707e-116	1.21056	0.99	0.87	9.3993e-112	4
Krt7	6.09545e-116	0.779612	0.381	0.036	1.21202e-111	4
Peg104	1.98821e-115	1.20209	0.858	0.415	3.95335e-111	4
Anxa1	9.92225e-115	0.982706	0.502	0.084	1.97294e-110	4
Tgfb2	2.78298e-108	0.607692	0.321	0.023	5.53368e-104	4
Csf1	3.01013e-106	0.450428	0.276	0.013	5.98534e-102	4
Fn13	7.78779e-104	0.968215	0.756	0.287	1.54852e-99	4
F3	1.23968e-102	0.619187	0.358	0.037	2.46498e-98	4
Wls	1.31487e-102	0.742414	0.463	0.078	2.61448e-98	4
B2m3	4.32061e-102	1.03036	0.803	0.351	8.5911e-98	4
Bmp1	5.71183e-102	0.59289	0.396	0.05	1.13574e-97	4
Myl12a3	1.33047e-100	0.875456	0.975	0.866	2.64551e-96	4
Fosb	3.16557e-100	0.713515	0.408	0.057	6.29441e-96	4
Tinagl1	5.66547e-100	0.591647	0.348	0.036	1.12652e-95	4
Cald13	6.26304e-100	1.45736	0.851	0.474	1.24534e-95	4
Col1a1	3.20821e-97	0.624734	0.306	0.025	6.3792e-93	4
Anxa22	1.86132e-95	1.31215	0.836	0.461	3.70106e-91	4
App	3.41078e-94	0.930224	0.545	0.132	6.78199e-90	4
Tuba1a3	1.21271e-92	1.03047	0.985	0.843	2.41135e-88	4
Gchfr	4.94279e-84	0.553168	0.363	0.053	9.82824e-80	4
Tpm22	7.4602e-84	0.969031	0.682	0.272	1.48339e-79	4
Cyr61	4.48519e-83	0.822668	0.517	0.129	8.91836e-79	4
S100a63	3.68292e-82	1.10482	0.823	0.473	7.32312e-78	4
Prtg2	1.31652e-81	0.883538	0.572	0.169	2.61778e-77	4
Fhl1	2.42018e-80	0.499546	0.323	0.042	4.81229e-76	4
Fos	6.05682e-80	0.477233	0.348	0.051	1.20434e-75	4
Cd633	6.88881e-80	1.00828	0.881	0.564	1.36977e-75	4
Cnn22	4.44685e-79	0.985842	0.744	0.351	8.84211e-75	4
Sparc2	5.18522e-79	1.11715	0.915	0.748	1.03103e-74	4
Fxyd61	3.51578e-78	0.839006	0.58	0.184	6.99077e-74	4
Cstb4	7.51315e-78	0.865429	0.759	0.361	1.49391e-73	4
Prss23	3.12146e-77	0.638533	0.423	0.086	6.20672e-73	4
Wbp52	5.47118e-77	0.836177	0.925	0.742	1.08789e-72	4
Tacstd2	1.96493e-76	0.533404	0.336	0.05	3.90706e-72	4
Gsn	4.60486e-76	0.649322	0.41	0.082	9.15631e-72	4
Gm101233	7.23709e-76	0.816819	0.97	0.742	1.43902e-71	4
Actn13	7.36347e-76	0.928104	0.704	0.322	1.46415e-71	4
Rnf128	2.13786e-75	0.640367	0.445	0.101	4.25092e-71	4
Thbs1	2.51589e-74	0.538446	0.308	0.042	5.0026e-70	4
Glipr2	2.40188e-73	0.622248	0.5	0.135	4.7759e-69	4
Slc2a33	1.467e-72	0.945318	0.831	0.507	2.91699e-68	4
Litaf	1.89986e-72	0.570239	0.49	0.126	3.77768e-68	4
Hspb14	2.12994e-72	0.889368	0.933	0.776	4.23517e-68	4
Peg33	1.63332e-71	0.883233	0.597	0.213	3.24769e-67	4
Isg15	2.02863e-70	0.484736	0.269	0.031	4.03373e-66	4
Tpm42	2.7815e-69	0.832422	0.721	0.354	5.53073e-65	4
Rpl13a-ps13	4.44026e-69	0.741228	0.846	0.469	8.82902e-65	4
Arl4c3	2.81844e-68	0.751286	0.572	0.197	5.60419e-64	4
Creb3	3.12504e-68	0.570334	0.42	0.099	6.21383e-64	4
Ahnak2	2.16158e-67	0.753406	0.56	0.191	4.29809e-63	4
S100a103	4.23451e-67	0.836973	0.886	0.638	8.41989e-63	4
Reep51	1.13391e-66	0.662413	0.56	0.19	2.25467e-62	4
Serpinb9b	1.14784e-66	0.600065	0.343	0.063	2.28236e-62	4
Pdgfrl	2.21975e-65	0.359097	0.271	0.035	4.41376e-61	4
Parva	3.39997e-65	0.484359	0.323	0.056	6.7605e-61	4
2200002D01Rik	1.38587e-62	0.504028	0.43	0.11	2.75566e-58	4
Rbms12	1.63312e-62	0.786485	0.689	0.33	3.2473e-58	4
Igfbp4	1.83806e-62	0.512887	0.331	0.062	3.6548e-58	4
Fabp3-ps1	2.46818e-62	0.72627	0.413	0.101	4.90773e-58	4
Tspo	4.03831e-62	0.55811	0.435	0.115	8.02978e-58	4
Fndc3b	1.51536e-61	0.334011	0.254	0.033	3.01314e-57	4
Rpl9-ps64	3.7084e-61	0.717149	0.806	0.405	7.37378e-57	4
Amotl21	1.19715e-60	0.592206	0.51	0.165	2.3804e-56	4
Cd24a2	5.13832e-60	0.70146	0.547	0.19	1.0217e-55	4
Serpine1	9.18603e-60	0.690124	0.296	0.051	1.82655e-55	4
Dusp14	4.08336e-59	0.531771	0.391	0.094	8.11936e-55	4
Gng12	5.19983e-59	0.458528	0.373	0.086	1.03394e-54	4
Cmtm3	3.68119e-58	0.371632	0.284	0.046	7.31967e-54	4
Col1a2	2.40992e-56	0.714564	0.251	0.037	4.79189e-52	4
Tnfrsf12a2	2.83279e-56	0.740678	0.577	0.236	5.63271e-52	4
Gabarap1	5.85184e-56	0.630019	0.657	0.299	1.16358e-51	4
Fabp33	6.85492e-56	1.21516	0.736	0.395	1.36303e-51	4
Clic12	8.1212e-56	0.693943	0.699	0.349	1.61482e-51	4
Gpc3	9.63424e-56	0.576281	0.423	0.118	1.91567e-51	4
Bex11	1.05909e-54	0.486254	0.995	0.993	2.1059e-50	4
Vgll3	2.67984e-54	0.386689	0.261	0.042	5.3286e-50	4
Lpp	7.00311e-54	0.5825	0.378	0.097	1.3925e-49	4
Slc2a12	1.12535e-53	0.861369	0.816	0.548	2.23764e-49	4
Rcn2	1.49031e-53	0.511627	0.478	0.153	2.96334e-49	4
Cxcl16	1.66542e-53	0.38372	0.261	0.043	3.31151e-49	4
Actb2	1.82561e-52	0.504541	1	0.998	3.63005e-48	4
Tagln23	2.59676e-52	0.708546	0.833	0.576	5.1634e-48	4
Gadd45g	3.50333e-52	0.411017	0.301	0.06	6.96602e-48	4
Amot	3.69548e-52	0.542075	0.405	0.112	7.34809e-48	4
Cldn63	1.78826e-51	0.595211	0.535	0.203	3.55578e-47	4
Cyba1	2.20685e-51	0.677274	0.604	0.273	4.3881e-47	4
Ppia2	2.25569e-51	0.334741	1	0.998	4.48521e-47	4
Vamp81	2.78026e-50	0.696995	0.634	0.301	5.52826e-46	4
Rhou	3.69928e-50	0.539895	0.46	0.152	7.35565e-46	4
Lgmn	5.20935e-50	0.616611	0.396	0.111	1.03583e-45	4
Rhoc	5.666e-50	0.566873	0.525	0.206	1.12663e-45	4
Rpl10-ps33	1.07033e-49	0.600604	0.881	0.575	2.12825e-45	4
Timp3	7.06679e-49	0.368045	0.254	0.045	1.40516e-44	4
Cox6a11	1.81429e-48	0.488511	0.915	0.783	3.60754e-44	4
Flnb3	2.63343e-48	0.546227	0.58	0.242	5.23631e-44	4
Sri	1.99915e-47	0.519495	0.595	0.255	3.97511e-43	4
Cd1511	2.30007e-47	0.58035	0.59	0.269	4.57346e-43	4
Ap2m11	1.93604e-46	0.604099	0.629	0.309	3.84963e-42	4
Ddah2	2.17713e-46	0.52611	0.545	0.22	4.329e-42	4
Hspg2	2.64916e-46	0.377191	0.343	0.088	5.26759e-42	4
Arid3a	2.88079e-46	0.409254	0.353	0.095	5.72816e-42	4
Msn1	3.32153e-46	0.501832	0.53	0.208	6.60453e-42	4
Marcksl11	3.84636e-46	0.605365	0.888	0.734	7.6481e-42	4
Vim2	4.58039e-46	1.06685	0.639	0.351	9.10764e-42	4
Myh92	1.46426e-45	0.582687	0.632	0.315	2.91153e-41	4
Rbp1	1.85135e-45	0.430661	0.373	0.109	3.68123e-41	4
Cldn4	3.00432e-45	0.528712	0.415	0.135	5.97378e-41	4
Nnat2	1.18528e-44	0.658559	0.498	0.194	2.3568e-40	4
Gm35504	1.94691e-44	0.550557	0.5	0.188	3.87123e-40	4
Ctgf	6.23843e-44	0.65407	0.458	0.167	1.24045e-39	4
Ngfrap12	1.1529e-43	0.512295	0.985	0.941	2.29244e-39	4
Rps2-ps103	2.92902e-43	0.599394	0.614	0.279	5.82407e-39	4
Gm20003	3.90701e-43	0.460064	0.953	0.808	7.7687e-39	4
Zyx	6.29094e-43	0.43204	0.396	0.126	1.25089e-38	4
Marcks1	2.02988e-42	0.701295	0.694	0.404	4.03621e-38	4
Ost43	1.16962e-41	0.504441	0.719	0.396	2.32567e-37	4
Wfdc2	1.71926e-41	0.459661	0.423	0.148	3.41857e-37	4
Myh10	2.05322e-41	0.494575	0.473	0.181	4.08262e-37	4
Gnb21	3.31216e-41	0.48011	0.592	0.275	6.58589e-37	4
Ctsd1	4.20703e-41	0.5344	0.619	0.307	8.36525e-37	4
Atp5d2	4.43609e-41	0.531275	0.831	0.587	8.82073e-37	4
Bin1	5.19133e-41	0.546704	0.423	0.149	1.03224e-36	4
Plk2	5.31481e-41	0.496787	0.45	0.165	1.0568e-36	4
Gpx31	1.72403e-40	0.590306	0.438	0.16	3.42806e-36	4
Plscr3	3.08659e-40	0.257798	0.281	0.066	6.13738e-36	4
Mfge8	5.14092e-40	0.418324	0.415	0.144	1.02222e-35	4
Lgr53	8.41157e-40	0.452879	0.463	0.173	1.67256e-35	4
Tmsb102	2.15821e-39	0.395046	0.985	0.971	4.29138e-35	4
Flnc	6.25025e-39	0.360295	0.311	0.085	1.2428e-34	4
H2-D11	9.86058e-39	0.511889	0.478	0.197	1.96068e-34	4
Limk21	1.2294e-38	0.534697	0.532	0.244	2.44454e-34	4
Dynlt1b	2.25474e-38	0.403322	0.321	0.093	4.48332e-34	4
Hspb8	4.7111e-38	0.377939	0.281	0.073	9.36754e-34	4
Zwint2	6.91012e-38	0.534054	0.746	0.485	1.37401e-33	4
Itgb11	7.24892e-38	0.621212	0.821	0.63	1.44138e-33	4
Plin2	1.03168e-37	0.501689	0.403	0.144	2.0514e-33	4
Rpl27-ps34	1.06689e-37	0.423951	0.801	0.439	2.1214e-33	4
Pdlim2	3.08576e-37	0.365637	0.291	0.079	6.13572e-33	4
Asah1	3.3059e-37	0.454735	0.507	0.22	6.57346e-33	4
Gm101751	3.47466e-37	0.418699	0.396	0.139	6.90902e-33	4
Pea15a	1.04716e-36	0.392234	0.366	0.118	2.08218e-32	4
Ikbip	1.27602e-36	0.290863	0.289	0.076	2.53724e-32	4
Bsg	1.61788e-36	0.449014	0.908	0.791	3.217e-32	4
Amotl1	1.70482e-36	0.394048	0.358	0.119	3.38986e-32	4
Pcgf5	1.92329e-36	0.386355	0.346	0.109	3.82426e-32	4
Ilk1	2.07659e-36	0.55624	0.59	0.311	4.12909e-32	4
Cox6b14	5.20087e-36	0.403219	0.933	0.794	1.03414e-31	4
Clcn5	6.98449e-36	0.272898	0.251	0.059	1.3888e-31	4
Akr1a12	1.35565e-35	0.491112	0.826	0.571	2.69558e-31	4
Nexn	2.7471e-35	0.482102	0.254	0.065	5.46233e-31	4
Nutf2-ps13	4.60321e-35	0.468554	0.547	0.253	9.15302e-31	4
Dusp1	5.1388e-35	0.380142	0.333	0.109	1.0218e-30	4
1810058I24Rik1	5.25652e-35	0.480618	0.721	0.445	1.04521e-30	4
Myl6	5.51517e-35	0.449627	0.983	0.968	1.09664e-30	4
Tubb63	5.97936e-35	0.598897	0.781	0.542	1.18894e-30	4
Ctsl1	8.06738e-35	0.691629	0.908	0.79	1.60412e-30	4
Wsb1	1.51912e-34	0.49709	0.555	0.276	3.02062e-30	4
Rbms2	1.94885e-34	0.396872	0.425	0.164	3.87509e-30	4
Calu	2.09569e-34	0.383699	0.515	0.225	4.16707e-30	4
Maged2	2.37121e-34	0.389661	0.373	0.131	4.71492e-30	4
Slc25a41	3.42332e-34	0.421487	0.958	0.93	6.80692e-30	4
Tmem59	3.58433e-34	0.497799	0.667	0.381	7.12709e-30	4
Cd94	4.13499e-34	0.667168	0.826	0.615	8.22202e-30	4
Jun	5.16307e-34	0.374594	0.353	0.117	1.02663e-29	4
Rps103	6.08574e-34	0.333573	0.978	0.943	1.21009e-29	4
Pdlim73	6.19493e-34	0.5013	0.542	0.268	1.2318e-29	4
Csrp1	7.96913e-34	0.503739	0.443	0.185	1.58458e-29	4
Cgn	8.00657e-34	0.3285	0.308	0.094	1.59203e-29	4
Erdr11	9.23584e-34	0.435473	0.54	0.247	1.83645e-29	4
Cnn31	2.20911e-33	0.500922	0.801	0.581	4.39259e-29	4
F11r1	3.26801e-33	0.495134	0.587	0.302	6.4981e-29	4
Tmem88	3.89134e-33	0.37238	0.321	0.101	7.73755e-29	4
Nabp1	4.76295e-33	0.29496	0.301	0.089	9.47066e-29	4
Agrn2	4.83024e-33	0.363587	0.468	0.193	9.60444e-29	4
Plod3	1.41214e-32	0.309671	0.303	0.092	2.8079e-28	4
Utrn	1.95635e-32	0.364989	0.378	0.139	3.89e-28	4
Cst32	2.61834e-32	0.524838	0.759	0.522	5.20631e-28	4
Ap1s1	3.70436e-32	0.424853	0.42	0.166	7.36576e-28	4
Kctd10	6.05469e-32	0.29902	0.343	0.116	1.20391e-27	4
Hbegf	8.76686e-32	0.503582	0.418	0.168	1.7432e-27	4
Gnas1	1.3914e-31	0.531205	0.796	0.606	2.76665e-27	4
Itm2c	1.49831e-31	0.334482	0.386	0.143	2.97925e-27	4
Psme2b3	1.64082e-31	0.505546	0.488	0.223	3.26261e-27	4
Tmbim6	1.85868e-31	0.452519	0.697	0.435	3.6958e-27	4
Rps3a11	2.29068e-31	0.485992	0.923	0.793	4.55478e-27	4
Crip14	3.07242e-31	0.563634	0.662	0.386	6.10919e-27	4
Ube2h	3.45379e-31	0.28839	0.276	0.081	6.86751e-27	4
Ppic	4.80411e-31	0.373896	0.321	0.107	9.5525e-27	4
Hcfc1r1	7.0957e-31	0.395906	0.46	0.203	1.41091e-26	4
Sat13	7.41533e-31	0.510754	0.692	0.41	1.47446e-26	4
Rpl23a3	9.6704e-31	0.272219	1	0.988	1.92286e-26	4
Tmbim1	1.32842e-30	0.327458	0.291	0.09	2.64143e-26	4
Aprt2	1.95512e-30	0.421132	0.866	0.698	3.88757e-26	4
Fstl1	2.20951e-30	0.447252	0.485	0.231	4.3934e-26	4
Plscr1	3.1793e-30	0.303078	0.306	0.1	6.32172e-26	4
St141	3.6464e-30	0.407677	0.443	0.192	7.2505e-26	4
Pdcd6ip	3.95971e-30	0.351954	0.438	0.183	7.87348e-26	4
Errfi1	4.209e-30	0.359334	0.363	0.135	8.36918e-26	4
Rnh1	5.05727e-30	0.45249	0.522	0.261	1.00559e-25	4
Psme24	5.89144e-30	0.551339	0.746	0.511	1.17145e-25	4
Scand1	1.08384e-29	0.324528	0.453	0.196	2.15511e-25	4
Rras	1.08716e-29	0.284607	0.351	0.125	2.16171e-25	4
Elovl1	2.68893e-29	0.278243	0.294	0.093	5.34668e-25	4
Myadm4	4.29805e-29	0.380722	0.448	0.195	8.54624e-25	4
Gm175114	5.44551e-29	0.393446	0.714	0.42	1.08279e-24	4
Plp21	5.57787e-29	0.379707	0.575	0.303	1.1091e-24	4
Hmga21	5.60672e-29	0.546909	0.473	0.227	1.11484e-24	4
Clic4	7.16889e-29	0.420129	0.46	0.213	1.42546e-24	4
Tubb52	7.65468e-29	0.288606	0.99	0.939	1.52206e-24	4
Iqcb1	1.23754e-28	0.372939	0.448	0.195	2.46073e-24	4
Bbx	1.26533e-28	0.443204	0.453	0.21	2.51597e-24	4
Wnk1	2.42007e-28	0.518197	0.642	0.403	4.81207e-24	4
Magt1	2.91875e-28	0.360162	0.425	0.183	5.80363e-24	4
F2r	3.14079e-28	0.335676	0.346	0.129	6.24515e-24	4
Kdelr21	4.19436e-28	0.378968	0.493	0.235	8.34006e-24	4
Dusp91	4.42404e-28	0.476928	0.669	0.427	8.79677e-24	4
Rab11a	5.05103e-28	0.434724	0.612	0.354	1.00435e-23	4
Cited1	5.90882e-28	0.327509	0.251	0.074	1.17491e-23	4
Agpat4	6.9244e-28	0.295938	0.328	0.117	1.37685e-23	4
Tm2d1	7.13901e-28	0.291426	0.331	0.119	1.41952e-23	4
Tes1	7.94824e-28	0.384724	0.423	0.185	1.58043e-23	4
Dlg1	8.00554e-28	0.339572	0.396	0.163	1.59182e-23	4
Lamb1	1.03839e-27	0.539565	0.45	0.202	2.06473e-23	4
Capn21	1.7476e-27	0.396916	0.453	0.208	3.47492e-23	4
Cers2	1.92015e-27	0.260677	0.294	0.097	3.81802e-23	4
Sept9	2.02857e-27	0.324672	0.405	0.171	4.0336e-23	4
Podxl	2.14841e-27	0.360329	0.289	0.097	4.2719e-23	4
Tnfrsf10b3	2.49231e-27	0.367663	0.502	0.24	4.95571e-23	4
Tmem66	2.60246e-27	0.261732	0.296	0.099	5.17474e-23	4
Tmed21	2.79895e-27	0.345389	0.44	0.193	5.56544e-23	4
Stxbp2	2.96628e-27	0.312212	0.42	0.182	5.89814e-23	4
Ppib1	3.69088e-27	0.371206	0.813	0.607	7.33894e-23	4
Gm6531	4.02818e-27	0.345258	0.403	0.171	8.00962e-23	4
Tmem128	4.28123e-27	0.261222	0.301	0.102	8.51279e-23	4
Itga3	6.87613e-27	0.331104	0.274	0.088	1.36725e-22	4
Cttn	7.49126e-27	0.360245	0.468	0.22	1.48956e-22	4
Atp6v0b1	1.08201e-26	0.442842	0.649	0.4	2.15147e-22	4
Dsp3	1.35669e-26	0.405266	0.45	0.21	2.69765e-22	4
Mtpn1	1.60522e-26	0.350141	0.604	0.333	3.19181e-22	4
Lmna1	1.66538e-26	0.406552	0.502	0.256	3.31145e-22	4
Zfand3	2.60877e-26	0.328094	0.356	0.14	5.18728e-22	4
Tmem120a	4.46005e-26	0.252193	0.271	0.088	8.86835e-22	4
Lrrfip1	4.6999e-26	0.325875	0.405	0.174	9.34527e-22	4
Tapbp	5.18029e-26	0.271365	0.271	0.088	1.03005e-21	4
Nutf22	5.57358e-26	0.445486	0.682	0.416	1.10825e-21	4
Tead1	6.21851e-26	0.376813	0.448	0.214	1.23649e-21	4
Wwtr1	9.02467e-26	0.28127	0.274	0.09	1.79447e-21	4
Itm2b1	1.27531e-25	0.414422	0.687	0.437	2.53583e-21	4
Fam129b	1.43779e-25	0.295645	0.306	0.112	2.8589e-21	4
Ptrf	1.79463e-25	0.329701	0.373	0.155	3.56844e-21	4
Dlgap4	2.13305e-25	0.288945	0.318	0.116	4.24136e-21	4
Ehd1	2.19931e-25	0.405096	0.627	0.378	4.37312e-21	4
Zmiz1	2.20652e-25	0.30564	0.351	0.135	4.38745e-21	4
Txn13	2.22199e-25	0.262313	0.985	0.931	4.41821e-21	4
Traf4	2.7644e-25	0.301531	0.361	0.147	5.49673e-21	4
Myo1c	2.90032e-25	0.33214	0.4	0.178	5.76699e-21	4
Sfn3	3.03489e-25	0.493514	0.779	0.527	6.03457e-21	4
Cltc4	4.76055e-25	0.37511	0.587	0.326	9.46587e-21	4
Bnip2	5.24979e-25	0.331461	0.415	0.19	1.04387e-20	4
Irs2	5.3503e-25	0.278674	0.259	0.084	1.06385e-20	4
Pfn1	6.11858e-25	0.309631	0.985	0.946	1.21662e-20	4
Pvrl2	8.25092e-25	0.407556	0.52	0.276	1.64061e-20	4
Crip23	1.0159e-24	0.405082	0.575	0.326	2.02002e-20	4
Junb	1.2281e-24	0.30402	0.371	0.153	2.44196e-20	4
Ddb11	1.34576e-24	0.367652	0.881	0.739	2.6759e-20	4
Atp6v0e2	1.87552e-24	0.404662	0.697	0.464	3.72928e-20	4
Sptan1	2.80931e-24	0.338703	0.49	0.245	5.58604e-20	4
Rap2c	3.37161e-24	0.264285	0.289	0.103	6.70411e-20	4
Tln1	4.80274e-24	0.317449	0.388	0.173	9.54976e-20	4
Mdk1	8.25858e-24	0.407131	0.92	0.869	1.64214e-19	4
Unc5b	8.93919e-24	0.276371	0.311	0.119	1.77747e-19	4
Lamp11	9.05543e-24	0.401114	0.846	0.723	1.80058e-19	4
P4hb3	1.07144e-23	0.443552	0.746	0.544	2.13045e-19	4
Hmgn3	1.20465e-23	0.301896	0.343	0.138	2.39533e-19	4
Tmem150a	1.34448e-23	0.256263	0.284	0.102	2.67337e-19	4
Psmb81	2.52355e-23	0.461142	0.316	0.127	5.01782e-19	4
Hn1	2.54313e-23	0.382723	0.826	0.643	5.05676e-19	4
Ier3	3.53585e-23	0.255444	0.251	0.084	7.03069e-19	4
Map7d1	4.33775e-23	0.274507	0.341	0.139	8.62518e-19	4
Capg	5.24941e-23	0.370122	0.386	0.178	1.04379e-18	4
Cited21	5.38438e-23	0.498307	0.667	0.461	1.07063e-18	4
Tor1aip21	7.51689e-23	0.317213	0.515	0.273	1.49466e-18	4
Map4k5	9.98726e-23	0.257045	0.254	0.087	1.98587e-18	4
Ifi30	1.00475e-22	0.31814	0.351	0.15	1.99785e-18	4
Ralb	1.04806e-22	0.338296	0.353	0.154	2.08397e-18	4
Nme23	1.19493e-22	0.387246	0.744	0.492	2.37599e-18	4
Oat	1.31428e-22	0.317392	0.381	0.171	2.61331e-18	4
Klf63	1.48442e-22	0.445934	0.604	0.379	2.95162e-18	4
Prkar1a1	1.62646e-22	0.397015	0.674	0.438	3.23405e-18	4
Cap11	2.45519e-22	0.368193	0.55	0.313	4.8819e-18	4
Llgl2	2.52351e-22	0.276227	0.398	0.182	5.01775e-18	4
Gbp2	3.33401e-22	0.279889	0.269	0.097	6.62935e-18	4
Gnai21	3.91197e-22	0.411886	0.721	0.528	7.77856e-18	4
Prelid12	3.99693e-22	0.352454	0.789	0.589	7.9475e-18	4
Calr2	6.72667e-22	0.353754	0.938	0.884	1.33753e-17	4
Gm98433	8.428e-22	0.302354	0.933	0.79	1.67582e-17	4
Arf42	8.52157e-22	0.379676	0.701	0.483	1.69443e-17	4
Gbp2b2	9.52341e-22	0.395457	0.356	0.158	1.89363e-17	4
Rcn1	1.11288e-21	0.338216	0.405	0.195	2.21286e-17	4
Gm100734	1.22305e-21	0.293801	0.808	0.52	2.43191e-17	4
Cdkn1a	1.32015e-21	0.4778	0.689	0.498	2.62499e-17	4
Svep11	1.36895e-21	0.35413	0.371	0.167	2.72201e-17	4
Med31	1.41767e-21	0.301659	0.4	0.188	2.8189e-17	4
Rock2	1.83421e-21	0.438651	0.488	0.283	3.64714e-17	4
Sh3gl1	1.95148e-21	0.272076	0.269	0.1	3.88031e-17	4
Cd811	2.30303e-21	0.451813	0.734	0.55	4.57934e-17	4
Tmem9	2.35535e-21	0.316662	0.418	0.205	4.68338e-17	4
Rell1	3.96639e-21	0.292815	0.381	0.173	7.88677e-17	4
Mprip	4.029e-21	0.283324	0.413	0.195	8.01126e-17	4
Map1lc3a1	4.91502e-21	0.300665	0.433	0.212	9.77303e-17	4
Palld2	6.05754e-21	0.390919	0.517	0.288	1.20448e-16	4
Mtch11	7.6117e-21	0.323908	0.627	0.382	1.51351e-16	4
Tjp1	9.62357e-21	0.330732	0.435	0.219	1.91355e-16	4
Hypk	9.69533e-21	0.297842	0.493	0.261	1.92782e-16	4
Vwa5a	1.03464e-20	0.251132	0.266	0.1	2.05728e-16	4
Plaur	2.0806e-20	0.298202	0.299	0.121	4.13707e-16	4
Plac8	2.11397e-20	0.320376	0.443	0.226	4.20342e-16	4
Nt5c1	2.16905e-20	0.323626	0.505	0.279	4.31293e-16	4
Tbrg1	2.35393e-20	0.407645	0.744	0.584	4.68055e-16	4
Ctsb	2.41889e-20	0.403701	0.557	0.342	4.80972e-16	4
Lamc1	2.88941e-20	0.402715	0.371	0.171	5.7453e-16	4
Actr21	2.99514e-20	0.375763	0.729	0.535	5.95553e-16	4
Lphn21	3.29599e-20	0.268344	0.348	0.152	6.55374e-16	4
Sptbn1	3.33955e-20	0.447679	0.662	0.451	6.64037e-16	4
Fscn11	3.70834e-20	0.38885	0.614	0.391	7.37367e-16	4
Grn	4.32273e-20	0.318072	0.361	0.169	8.59531e-16	4
Chmp5	4.39502e-20	0.349715	0.57	0.338	8.73907e-16	4
Tmbim4	4.88066e-20	0.31574	0.398	0.198	9.7047e-16	4
Npc2	5.17174e-20	0.421812	0.716	0.567	1.02835e-15	4
Flna3	5.33928e-20	0.418502	0.552	0.335	1.06166e-15	4
Trappc1	6.46144e-20	0.363716	0.632	0.392	1.28479e-15	4
Atp6v1g1	7.12748e-20	0.368265	0.801	0.662	1.41723e-15	4
Laptm4a3	7.27434e-20	0.367593	0.818	0.693	1.44643e-15	4
Serpine2	9.53571e-20	0.426831	0.478	0.272	1.89608e-15	4
Rpa33	1.39445e-19	0.31358	0.55	0.317	2.77273e-15	4
Rer11	1.40247e-19	0.303317	0.56	0.328	2.78868e-15	4
Atp6v0d1	1.55916e-19	0.321673	0.517	0.295	3.10024e-15	4
Sh3bgrl	1.72469e-19	0.304677	0.308	0.134	3.42937e-15	4
Dynlt1f2	1.94549e-19	0.333647	0.483	0.267	3.86842e-15	4
Emc7	2.26784e-19	0.268512	0.383	0.185	4.50937e-15	4
Atxn10	2.33713e-19	0.321501	0.925	0.864	4.64716e-15	4
Tspan6	3.03309e-19	0.325387	0.336	0.151	6.03099e-15	4
Ergic1	3.46262e-19	0.281179	0.378	0.182	6.88506e-15	4
Ssbp3	3.95804e-19	0.304852	0.505	0.289	7.87017e-15	4
Vcl1	3.97496e-19	0.310801	0.373	0.179	7.90381e-15	4
Mest1	4.22881e-19	0.701891	0.619	0.445	8.40857e-15	4
Copb1	4.45788e-19	0.332211	0.607	0.397	8.86406e-15	4
Carhsp1	4.68214e-19	0.258512	0.408	0.2	9.30998e-15	4
Atp5g22	5.25191e-19	0.333936	0.507	0.284	1.04429e-14	4
Cd1641	6.00725e-19	0.321356	0.475	0.256	1.19448e-14	4
Cdc42	6.86646e-19	0.318094	0.818	0.697	1.36533e-14	4
Scamp3	6.92295e-19	0.292769	0.448	0.233	1.37656e-14	4
Sept21	9.25727e-19	0.315956	0.813	0.654	1.84071e-14	4
Arpc51	1.08693e-18	0.369735	0.853	0.733	2.16126e-14	4
Timm10b	1.22018e-18	0.279789	0.438	0.226	2.42621e-14	4
Oaz11	1.34249e-18	0.274879	0.938	0.869	2.66941e-14	4
Spcs11	1.36597e-18	0.34801	0.674	0.471	2.71609e-14	4
Mpv17	1.46041e-18	0.259297	0.348	0.165	2.90389e-14	4
Perp3	1.7312e-18	0.432467	0.607	0.408	3.44233e-14	4
Id34	1.80749e-18	0.38654	0.754	0.541	3.59401e-14	4
Sec24c	2.42505e-18	0.272687	0.408	0.207	4.82197e-14	4
Tmem256	2.96554e-18	0.303508	0.637	0.41	5.89667e-14	4
Capns11	3.03363e-18	0.321686	0.821	0.652	6.03206e-14	4
Zc3h7a	3.24364e-18	0.320423	0.48	0.269	6.44966e-14	4
Tspan3	3.26479e-18	0.307303	0.547	0.335	6.4917e-14	4
Serpinb6a1	3.33087e-18	0.287277	0.425	0.225	6.6231e-14	4
Ptpmt1	3.57262e-18	0.28498	0.368	0.179	7.1038e-14	4
Anxa6	4.03888e-18	0.342556	0.463	0.259	8.0309e-14	4
Psme1	4.46085e-18	0.40484	0.699	0.514	8.86996e-14	4
Anxa7	4.66973e-18	0.33198	0.52	0.314	9.28529e-14	4
Arf51	4.895e-18	0.315954	0.475	0.264	9.73321e-14	4
Mpzl1	5.19795e-18	0.288131	0.299	0.129	1.03356e-13	4
Txndc17	5.37958e-18	0.301207	0.813	0.685	1.06968e-13	4
Fbxw9	6.02222e-18	0.257469	0.353	0.168	1.19746e-13	4
Slc38a4	6.16195e-18	0.284799	0.403	0.205	1.22524e-13	4
P4ha2	6.43412e-18	0.342041	0.279	0.121	1.27936e-13	4
Sptlc2	7.24599e-18	0.255731	0.346	0.16	1.44079e-13	4
Fis1	8.54344e-18	0.347653	0.664	0.447	1.69878e-13	4
Arpc41	8.62761e-18	0.34879	0.545	0.327	1.71551e-13	4
Fkbp1a1	1.44777e-17	0.295095	0.868	0.763	2.87874e-13	4
Hint13	1.60808e-17	0.28161	0.896	0.795	3.1975e-13	4
Ergic3	1.74342e-17	0.27261	0.465	0.252	3.46661e-13	4
Basp1	1.81926e-17	0.397878	0.634	0.437	3.61741e-13	4
Csnk1e	1.8313e-17	0.283335	0.373	0.187	3.64136e-13	4
Suv39h1	2.28153e-17	0.291808	0.313	0.145	4.5366e-13	4
Bcar1	2.56734e-17	0.257334	0.45	0.242	5.1049e-13	4
Abracl1	3.00321e-17	0.395683	0.614	0.429	5.97159e-13	4
Shisa5	3.23004e-17	0.264022	0.381	0.192	6.4226e-13	4
Mbnl21	3.59459e-17	0.332231	0.438	0.242	7.14748e-13	4
Gm102213	3.92081e-17	0.276604	0.49	0.277	7.79613e-13	4
Appbp2	4.08751e-17	0.324964	0.532	0.332	8.1276e-13	4
Ube2b	4.76216e-17	0.318543	0.736	0.552	9.46908e-13	4
Gipc1	5.88706e-17	0.32659	0.552	0.343	1.17058e-12	4
Car4	6.98312e-17	0.416526	0.296	0.135	1.38852e-12	4
Dstn2	1.46626e-16	0.332587	0.779	0.61	2.9155e-12	4
Prkci3	1.62792e-16	0.250767	0.448	0.241	3.23696e-12	4
Dnajc3	1.65596e-16	0.275091	0.423	0.229	3.29272e-12	4
D4Wsu53e4	2.90125e-16	0.318759	0.682	0.474	5.76885e-12	4
Arpc1b2	3.84226e-16	0.344202	0.754	0.584	7.63996e-12	4
Amd22	4.04831e-16	0.328633	0.507	0.3	8.04966e-12	4
Nisch2	4.40414e-16	0.286288	0.649	0.447	8.75718e-12	4
Maged1	4.85682e-16	0.269234	0.507	0.298	9.6573e-12	4
Yipf4	4.96445e-16	0.27411	0.343	0.171	9.87131e-12	4
Tceb13	5.44297e-16	0.290868	0.881	0.757	1.08228e-11	4
Bmp42	6.41822e-16	0.29108	0.445	0.242	1.2762e-11	4
Surf4	7.42621e-16	0.288431	0.488	0.292	1.47663e-11	4
Acsl3	7.48822e-16	0.281242	0.517	0.316	1.48896e-11	4
Gng51	9.87026e-16	0.295934	0.781	0.616	1.9626e-11	4
Nfkbia	1.0832e-15	0.301706	0.408	0.224	2.15383e-11	4
Impad1	1.19701e-15	0.273086	0.313	0.152	2.38013e-11	4
0610031J06Rik	1.20242e-15	0.267938	0.301	0.142	2.3909e-11	4
Cuta	1.35397e-15	0.284876	0.448	0.258	2.69223e-11	4
Rpn2	1.48131e-15	0.276841	0.535	0.331	2.94544e-11	4
Sh3glb1	1.53414e-15	0.368377	0.582	0.394	3.05048e-11	4
Phpt11	1.71356e-15	0.252385	0.418	0.223	3.40724e-11	4
Ryk	1.71575e-15	0.283329	0.388	0.21	3.4116e-11	4
Tceal83	1.74447e-15	0.391216	0.734	0.593	3.46871e-11	4
Ostf1	2.15457e-15	0.255547	0.361	0.185	4.28414e-11	4
Ubald22	2.64565e-15	0.292219	0.649	0.432	5.2606e-11	4
Aplp2	2.7859e-15	0.317526	0.607	0.426	5.53948e-11	4
Napa	2.94634e-15	0.263736	0.475	0.274	5.8585e-11	4
Ap2s11	3.99353e-15	0.260882	0.557	0.364	7.94073e-11	4
Tmem14c1	4.20336e-15	0.270775	0.512	0.311	8.35795e-11	4
Chmp4b	4.67224e-15	0.304103	0.58	0.393	9.29028e-11	4
Ctsz	4.85151e-15	0.319964	0.396	0.216	9.64675e-11	4
Rras2	6.93959e-15	0.267533	0.346	0.177	1.37987e-10	4
Mtfr1l	7.90007e-15	0.252627	0.371	0.198	1.57085e-10	4
Uba3	8.21393e-15	0.261847	0.453	0.264	1.63326e-10	4
Fkbp8	1.01149e-14	0.27343	0.512	0.315	2.01124e-10	4
Rtn4	1.01992e-14	0.35406	0.868	0.779	2.028e-10	4
Bloc1s2	1.14358e-14	0.277157	0.639	0.447	2.27389e-10	4
Arf11	1.3827e-14	0.265147	0.823	0.692	2.74937e-10	4
Esd3	1.45019e-14	0.320412	0.692	0.499	2.88355e-10	4
Fam216a	1.71046e-14	0.255707	0.376	0.204	3.40109e-10	4
Manf	1.8716e-14	0.299995	0.739	0.588	3.72148e-10	4
Bst2	1.88556e-14	0.355067	0.443	0.263	3.74925e-10	4
Vimp	1.95483e-14	0.329356	0.54	0.354	3.88699e-10	4
Smim7	2.48325e-14	0.286681	0.458	0.271	4.9377e-10	4
Clu2	2.60085e-14	0.376391	0.373	0.203	5.17153e-10	4
Smdt1	2.65013e-14	0.290645	0.689	0.508	5.26952e-10	4
Phlda11	2.67119e-14	0.341747	0.435	0.259	5.31139e-10	4
Slc6a6	4.00988e-14	0.264	0.418	0.242	7.97324e-10	4
Pafah1b3	4.07003e-14	0.25378	0.443	0.258	8.09286e-10	4
Timp1	5.0042e-14	0.332955	0.294	0.148	9.95035e-10	4
Fam96b	6.03535e-14	0.302173	0.567	0.382	1.20007e-09	4
Tmed10	6.50814e-14	0.295739	0.706	0.539	1.29408e-09	4
Cyb5r33	6.5443e-14	0.320798	0.905	0.806	1.30127e-09	4
Ccdc23	6.66525e-14	0.258886	0.368	0.199	1.32532e-09	4
Lsr	7.15026e-14	0.300012	0.391	0.223	1.42176e-09	4
Mrps6	7.15693e-14	0.261538	0.465	0.281	1.42308e-09	4
Sqstm11	7.8244e-14	0.277487	0.585	0.409	1.5558e-09	4
Hsbp1	8.17922e-14	0.287047	0.796	0.713	1.62636e-09	4
Arhgdia3	8.42512e-14	0.262933	0.796	0.639	1.67525e-09	4
Gap432	8.76672e-14	0.517144	0.5	0.325	1.74317e-09	4
Capzb	9.02133e-14	0.290722	0.774	0.659	1.7938e-09	4
Hmg20b	1.23936e-13	0.276118	0.498	0.31	2.46434e-09	4
Cfl2	2.01635e-13	0.291424	0.58	0.393	4.00931e-09	4
BC031181	2.10803e-13	0.279421	0.438	0.261	4.19161e-09	4
Canx	3.4831e-13	0.280592	0.913	0.843	6.92579e-09	4
Dctn2	3.74059e-13	0.309823	0.582	0.406	7.43778e-09	4
Fuca1	4.30052e-13	0.261522	0.483	0.296	8.55115e-09	4
Vmp1	5.05463e-13	0.305741	0.592	0.423	1.00506e-08	4
Coa3	5.51021e-13	0.326091	0.634	0.451	1.09565e-08	4
Myl12b1	5.5111e-13	0.311999	0.704	0.525	1.09583e-08	4
Ppp1r2	5.63009e-13	0.300684	0.577	0.389	1.11949e-08	4
Ssu72	7.21214e-13	0.30082	0.639	0.471	1.43406e-08	4
Scd23	1.01162e-12	0.290704	0.769	0.649	2.01151e-08	4
Bcap31	1.09542e-12	0.28356	0.602	0.422	2.17813e-08	4
Ubl51	1.09614e-12	0.259119	0.741	0.598	2.17957e-08	4
Mrpl271	1.15567e-12	0.258897	0.473	0.29	2.29793e-08	4
Lrp2	1.19238e-12	0.283431	0.286	0.145	2.37093e-08	4
Kcnk1	1.40427e-12	0.263681	0.291	0.149	2.79225e-08	4
Gja14	1.40608e-12	0.315003	0.478	0.305	2.79584e-08	4
Ctnna1	1.51649e-12	0.259499	0.774	0.622	3.0154e-08	4
Ywhaz1	1.70554e-12	0.26067	0.816	0.661	3.3913e-08	4
Rcn3	2.0891e-12	0.292387	0.468	0.302	4.15396e-08	4
Zcrb1	2.51407e-12	0.255503	0.634	0.445	4.99898e-08	4
Bex2	3.3786e-12	0.266434	0.682	0.5	6.71801e-08	4
Tbca2	3.64681e-12	0.278769	0.786	0.635	7.25131e-08	4
Acbd31	6.51677e-12	0.263267	0.505	0.326	1.29579e-07	4
Sf3b5	6.56293e-12	0.273956	0.632	0.457	1.30497e-07	4
Sept111	7.80055e-12	0.311721	0.709	0.534	1.55106e-07	4
Ddost	1.25793e-11	0.278249	0.562	0.383	2.50127e-07	4
Ube2r21	1.75413e-11	0.277893	0.744	0.612	3.48792e-07	4
Tsg101	2.57271e-11	0.293222	0.52	0.374	5.11558e-07	4
Ebpl	2.84962e-11	0.250888	0.49	0.318	5.66619e-07	4
Lgals34	3.53475e-11	0.485127	0.493	0.333	7.02849e-07	4
Iqgap1	3.9609e-11	0.250517	0.624	0.461	7.87586e-07	4
Cldn72	5.44814e-11	0.272546	0.338	0.197	1.08331e-06	4
Sin3b2	5.4997e-11	0.285263	0.774	0.623	1.09356e-06	4
Erp29	7.3258e-11	0.25958	0.689	0.544	1.45666e-06	4
Pdcl32	1.42662e-10	0.255066	0.58	0.413	2.83669e-06	4
Rab2a	1.591e-10	0.256653	0.689	0.548	3.16355e-06	4
Psmd8	2.00063e-10	0.261716	0.642	0.49	3.97805e-06	4
Igfbp34	2.01929e-10	0.396151	0.383	0.225	4.01515e-06	4
Dda11	2.73047e-10	0.264719	0.687	0.568	5.42927e-06	4
Ifitm31	3.39032e-10	0.338506	0.724	0.62	6.74131e-06	4
D17Wsu104e	3.91785e-10	0.252814	0.542	0.388	7.79025e-06	4
Map1b	6.79969e-10	0.362906	0.423	0.294	1.35205e-05	4
Hspa5	8.33567e-10	0.270766	0.873	0.819	1.65746e-05	4
Sec621	1.52184e-08	0.275548	0.731	0.636	0.000302602	4
Pgrmc1	1.62024e-08	0.262945	0.46	0.335	0.000322168	4
Gm55063	2.20331e-08	0.254072	0.866	0.739	0.000438107	4
Ssr3	9.77845e-08	0.255418	0.684	0.596	0.00194435	4
Pycr2	2.00639e-07	0.26028	0.488	0.354	0.0039895	4
Lrpap1	4.29201e-07	0.319374	0.488	0.361	0.00853424	4

## Sheet: Day10
Differential gene expression of mES cells in Day 10
gene	p_val	avg_logFC	pct.1	pct.2	p_val_adj	cluster
Krt18	3.02454e-48	1.30128	0.995	0.945	6.01399e-44	0
Tpm1	7.36561e-48	1.13667	0.995	0.966	1.46458e-43	0
Krt8	2.87209e-47	1.21746	0.995	0.868	5.71087e-43	0
Cald1	1.41934e-45	1.37101	0.978	0.745	2.82221e-41	0
Lgals1	9.34582e-43	1.03253	0.995	0.945	1.85832e-38	0
Tuba1a	2.51174e-42	0.938621	1	0.983	4.99434e-38	0
Anxa2	1.69526e-36	1.07518	0.967	0.728	3.37085e-32	0
Myl6	4.06972e-36	0.711897	1	0.97	8.09223e-32	0
Tmsb4x	1.73392e-34	0.896311	0.995	0.987	3.44772e-30	0
Tagln	1.13362e-33	1.22377	0.956	0.736	2.25409e-29	0
Actb	1.0933e-32	0.639393	1	1	2.17393e-28	0
S100a11	1.28649e-31	0.862962	0.951	0.817	2.55807e-27	0
Actg1	1.1793e-30	0.6434	1	0.991	2.34493e-26	0
Cnn2	4.53702e-30	0.938104	0.923	0.604	9.02141e-26	0
Bex1	9.64837e-30	0.528921	1	0.991	1.91848e-25	0
Myl12a	5.35246e-29	0.630535	1	0.962	1.06428e-24	0
Anxa3	1.99106e-28	0.946207	0.885	0.553	3.95902e-24	0
Sparc	1.34007e-27	0.589095	0.984	0.868	2.66459e-23	0
Tubb6	1.62012e-27	0.81133	0.912	0.694	3.22145e-23	0
S100a6	3.387e-26	0.958366	0.912	0.779	6.73471e-22	0
Ngfrap1	3.53924e-26	0.61951	0.989	0.983	7.03742e-22	0
Rbms1	3.26739e-25	0.753885	0.885	0.528	6.49688e-21	0
Krt19	9.45155e-25	0.991242	0.89	0.536	1.87935e-20	0
Slc2a1	9.71757e-25	0.864411	0.929	0.766	1.93224e-20	0
Tpm4	1.04525e-24	0.749057	0.885	0.604	2.07837e-20	0
Wbp5	1.17746e-24	0.662542	0.973	0.889	2.34125e-20	0
Hspb1	2.39017e-23	0.753138	0.951	0.932	4.75261e-19	0
Igf2	2.68135e-23	1.18555	0.896	0.715	5.33161e-19	0
App	6.6634e-23	0.900973	0.753	0.37	1.32495e-18	0
Arl4c	7.64658e-23	0.805014	0.791	0.417	1.52045e-18	0
Actn1	8.86623e-23	0.76001	0.846	0.617	1.76296e-18	0
Tpm2	1.33825e-22	0.825686	0.852	0.553	2.66098e-18	0
Ahnak	2.06176e-22	0.786953	0.791	0.391	4.09961e-18	0
Marcks	1.08476e-21	0.776553	0.857	0.57	2.15693e-17	0
Cryab	3.36277e-21	0.843619	0.868	0.579	6.68653e-17	0
Glipr2	6.18612e-21	0.69094	0.72	0.306	1.23005e-16	0
S100a10	6.66842e-21	0.584879	0.956	0.838	1.32595e-16	0
Phldb2	1.85004e-20	0.900742	0.698	0.332	3.67862e-16	0
Arpc5	3.28974e-20	0.600926	0.918	0.813	6.54132e-16	0
Lpp	5.63021e-20	0.772366	0.593	0.183	1.11951e-15	0
Mdk	1.13261e-19	0.583469	0.973	0.889	2.25208e-15	0
Tnfrsf12a	1.96547e-19	0.740874	0.758	0.421	3.90813e-15	0
Itgb1	4.39025e-19	0.647642	0.907	0.753	8.72958e-15	0
Anxa5	4.49236e-19	0.674524	0.775	0.443	8.93261e-15	0
Slc25a4	1.01236e-18	0.466006	0.989	0.94	2.01298e-14	0
Vgll3	1.06964e-18	0.624429	0.456	0.094	2.12688e-14	0
Rnf128	3.33117e-18	0.719038	0.659	0.289	6.6237e-14	0
Fxyd6	4.63617e-18	0.78389	0.764	0.472	9.21857e-14	0
Clic1	1.13435e-17	0.665644	0.824	0.583	2.25553e-13	0
Tagln2	1.44557e-17	0.576793	0.923	0.8	2.87436e-13	0
Anxa1	2.80935e-17	0.890185	0.681	0.349	5.58611e-13	0
Capn2	3.36635e-17	0.65273	0.654	0.277	6.69365e-13	0
Cited2	3.64456e-17	0.680276	0.802	0.545	7.24683e-13	0
Marcksl1	4.33142e-17	0.559562	0.929	0.877	8.61259e-13	0
Phlda1	6.47053e-17	0.714967	0.604	0.26	1.2866e-12	0
Pmp22	7.60716e-17	1.04312	0.747	0.438	1.51261e-12	0
Csrp1	9.35132e-17	0.679476	0.643	0.26	1.85942e-12	0
Myadm	1.23406e-16	0.641814	0.654	0.311	2.45381e-12	0
Prss23	1.83734e-16	0.710962	0.61	0.247	3.65337e-12	0
Perp	1.85643e-16	0.643277	0.791	0.468	3.69133e-12	0
Serpinh1	2.36934e-16	0.595356	0.835	0.57	4.71119e-12	0
Bin1	2.89633e-16	0.674941	0.621	0.247	5.75905e-12	0
Cstb	6.50791e-16	0.61471	0.874	0.706	1.29403e-11	0
Wls	7.20941e-16	0.649365	0.637	0.298	1.43352e-11	0
Serpine2	1.23499e-15	0.703142	0.659	0.306	2.45566e-11	0
Gnas	2.84505e-15	0.53336	0.907	0.719	5.6571e-11	0
Cyba	3.49265e-15	0.623592	0.775	0.477	6.94478e-11	0
Pea15a	6.86074e-15	0.536263	0.555	0.2	1.36419e-10	0
Ilk	9.94193e-15	0.640013	0.725	0.451	1.97685e-10	0
Tgfb2	1.02129e-14	0.644584	0.5	0.166	2.03073e-10	0
Sfn	1.02769e-14	0.705452	0.885	0.745	2.04347e-10	0
Cd151	1.08208e-14	0.532624	0.753	0.451	2.1516e-10	0
Basp1	1.21233e-14	0.650143	0.769	0.519	2.4106e-10	0
Nexn	3.48286e-14	0.659877	0.434	0.115	6.92532e-10	0
Tacstd2	3.56904e-14	0.608787	0.516	0.196	7.09669e-10	0
Reep5	3.79053e-14	0.555033	0.709	0.404	7.53709e-10	0
Map1b	4.52704e-14	0.750726	0.599	0.302	9.00157e-10	0
Palld	5.00696e-14	0.612873	0.692	0.413	9.95584e-10	0
Thbs1	5.24695e-14	0.681975	0.495	0.183	1.0433e-09	0
Rhoc	5.46821e-14	0.522215	0.687	0.366	1.0873e-09	0
Timp3	6.11379e-14	0.442665	0.407	0.102	1.21567e-09	0
Myh9	6.25658e-14	0.502616	0.786	0.494	1.24406e-09	0
Tmsb10	1.01387e-13	0.374623	0.995	0.979	2.01598e-09	0
Atxn10	1.14283e-13	0.444968	0.956	0.906	2.2724e-09	0
Calm1	1.17639e-13	0.336478	0.995	0.983	2.33913e-09	0
Rock2	1.41951e-13	0.63587	0.659	0.379	2.82255e-09	0
Dusp14	1.66279e-13	0.621583	0.571	0.255	3.30629e-09	0
Amotl2	2.66958e-13	0.537633	0.692	0.387	5.30818e-09	0
Prtg	4.53453e-13	0.591698	0.736	0.46	9.01646e-09	0
Zmiz1	4.59853e-13	0.515582	0.522	0.2	9.14373e-09	0
Gap43	5.07297e-13	0.789135	0.67	0.366	1.00871e-08	0
Arid3a	5.14772e-13	0.543827	0.522	0.213	1.02357e-08	0
Arpc2	5.23157e-13	0.419999	0.989	0.966	1.04025e-08	0
Lmna	6.07089e-13	0.557822	0.654	0.353	1.20714e-08	0
Laptm4a	6.93484e-13	0.436788	0.907	0.77	1.37892e-08	0
Vim	1.12962e-12	0.882617	0.78	0.562	2.24614e-08	0
Cd63	1.16477e-12	0.48217	0.945	0.843	2.31603e-08	0
Klf6	1.29627e-12	0.527207	0.758	0.468	2.5775e-08	0
Dstn	1.37181e-12	0.518777	0.868	0.706	2.72771e-08	0
Acta1	1.40213e-12	0.975823	0.692	0.426	2.788e-08	0
Prnp	1.48605e-12	0.414603	0.407	0.119	2.95487e-08	0
Cyb5r3	1.91235e-12	0.438548	0.951	0.868	3.80253e-08	0
Wnk1	2.39255e-12	0.569992	0.791	0.557	4.75735e-08	0
B2m	3.146e-12	0.423557	0.907	0.728	6.2555e-08	0
Rhou	5.1538e-12	0.50429	0.621	0.319	1.02478e-07	0
Tinagl1	5.54242e-12	0.436458	0.522	0.209	1.10206e-07	0
Flna	8.20758e-12	0.555595	0.72	0.485	1.63199e-07	0
Anxa6	8.55361e-12	0.522599	0.621	0.345	1.7008e-07	0
Tmem59	1.22061e-11	0.497909	0.797	0.591	2.42705e-07	0
Gsn	1.42134e-11	0.575365	0.549	0.255	2.82618e-07	0
Creb3	1.44595e-11	0.538955	0.582	0.306	2.87512e-07	0
Fhl2	1.57822e-11	0.429061	0.335	0.081	3.13814e-07	0
Cd81	1.65912e-11	0.491005	0.841	0.681	3.29899e-07	0
2019-09-02	1.70965e-11	0.412192	0.89	0.779	3.39947e-07	0
Msn	1.96485e-11	0.445519	0.676	0.391	3.9069e-07	0
Pdlim7	2.19714e-11	0.494097	0.676	0.43	4.36879e-07	0
Samd4	3.53383e-11	0.327687	0.302	0.06	7.02667e-07	0
Hbegf	4.1521e-11	0.567803	0.555	0.272	8.25603e-07	0
Wsb1	4.46217e-11	0.485731	0.709	0.468	8.87258e-07	0
Gabarap	5.83645e-11	0.474212	0.764	0.613	1.16052e-06	0
Rtn4	7.38182e-11	0.40928	0.94	0.83	1.4678e-06	0
Myh10	7.71117e-11	0.476593	0.637	0.357	1.53329e-06	0
Crip1	9.62865e-11	0.601336	0.786	0.609	1.91456e-06	0
Bnip2	1.75262e-10	0.402495	0.566	0.277	3.48491e-06	0
Serpinb9b	1.88139e-10	0.483533	0.505	0.226	3.74096e-06	0
2200002D01Rik	1.96291e-10	0.443446	0.577	0.289	3.90305e-06	0
Cxcl16	2.25275e-10	0.479262	0.412	0.157	4.47937e-06	0
Zwint	2.34702e-10	0.416085	0.857	0.672	4.6668e-06	0
Csf1	2.46133e-10	0.470018	0.418	0.153	4.89411e-06	0
Cd24a	2.72752e-10	0.591934	0.681	0.451	5.42341e-06	0
Carhsp1	2.82387e-10	0.403062	0.56	0.272	5.61499e-06	0
Gchfr	3.26107e-10	0.450858	0.522	0.238	6.48431e-06	0
Ptrf	3.68307e-10	0.362047	0.533	0.255	7.32342e-06	0
Acta2	3.91165e-10	1.08729	0.764	0.579	7.77792e-06	0
Krt7	4.81808e-10	0.719397	0.516	0.281	9.58027e-06	0
Dpysl3	5.06983e-10	0.468956	0.374	0.128	1.00809e-05	0
Col1a1	7.24932e-10	0.691884	0.434	0.183	1.44146e-05	0
Hspb8	7.39214e-10	0.455388	0.423	0.166	1.46985e-05	0
Parva	1.30975e-09	0.416769	0.473	0.204	2.6043e-05	0
Specc1	1.3212e-09	0.332886	0.374	0.128	2.62707e-05	0
Nkain4	1.3365e-09	0.351716	0.275	0.06	2.6575e-05	0
Actr3	1.3617e-09	0.406928	0.852	0.745	2.70761e-05	0
Gnai2	1.66712e-09	0.421524	0.813	0.677	3.31491e-05	0
Capns1	1.77407e-09	0.406808	0.896	0.766	3.52756e-05	0
Hspb2	1.8611e-09	0.42062	0.379	0.128	3.7006e-05	0
Pkp2	2.05866e-09	0.36083	0.495	0.23	4.09343e-05	0
Tnfaip1	2.18674e-09	0.390142	0.516	0.26	4.34812e-05	0
St14	2.1902e-09	0.477248	0.593	0.336	4.355e-05	0
Rras	2.27343e-09	0.379316	0.5	0.238	4.5205e-05	0
Bhlhe40	2.41471e-09	0.347304	0.335	0.106	4.80141e-05	0
Ctnna1	2.75079e-09	0.418048	0.857	0.732	5.46968e-05	0
Nrk	2.75343e-09	0.394642	0.357	0.119	5.47491e-05	0
Bcar1	2.86958e-09	0.367984	0.593	0.34	5.70588e-05	0
Cdh1	2.93849e-09	0.523557	0.747	0.574	5.84289e-05	0
Cap1	3.40174e-09	0.326636	0.698	0.464	6.76401e-05	0
Ehd1	3.53884e-09	0.423704	0.758	0.532	7.03663e-05	0
Ccng1	3.6081e-09	0.417559	0.791	0.672	7.17434e-05	0
Pdlim2	3.78241e-09	0.383966	0.429	0.191	7.52094e-05	0
Sec62	3.95012e-09	0.455926	0.813	0.685	7.85441e-05	0
Gprc5a	4.16612e-09	0.285245	0.269	0.064	8.2839e-05	0
Filip1l	4.48739e-09	0.333137	0.264	0.06	8.92273e-05	0
Fosb	4.5725e-09	0.531356	0.571	0.306	9.09195e-05	0
Col5a1	4.6649e-09	0.318534	0.39	0.14	9.27569e-05	0
Litaf	4.94968e-09	0.436581	0.621	0.404	9.84195e-05	0
Fam115a	5.13443e-09	0.308054	0.313	0.094	0.000102093	0
Jun	5.15351e-09	0.419426	0.505	0.243	0.000102472	0
F2r	5.28063e-09	0.351912	0.489	0.234	0.000105	0
Abracl	5.99337e-09	0.483445	0.731	0.562	0.000119172	0
Rnh1	6.35018e-09	0.507476	0.632	0.438	0.000126267	0
Rhob	6.70073e-09	0.306303	0.396	0.153	0.000133237	0
Zyx	8.87009e-09	0.412684	0.533	0.277	0.000176373	0
Rcn2	9.09277e-09	0.380566	0.626	0.366	0.000180801	0
Wnt4	9.48234e-09	0.276998	0.28	0.072	0.000188547	0
Serpine1	9.97614e-09	0.690783	0.418	0.191	0.000198366	0
Mpv17	9.99833e-09	0.342669	0.495	0.243	0.000198807	0
Tceal5	1.03141e-08	0.28221	0.291	0.077	0.000205085	0
Ap2s1	1.08289e-08	0.358307	0.725	0.502	0.000215321	0
Gnb2	1.16676e-08	0.395764	0.72	0.532	0.000231998	0
Cd9	1.32947e-08	0.581739	0.874	0.796	0.000264352	0
Cgnl1	1.4405e-08	0.336323	0.33	0.106	0.000286428	0
Mapre1	1.56226e-08	0.384791	0.846	0.723	0.00031064	0
Ssbp3	1.57505e-08	0.371374	0.626	0.396	0.000313183	0
Ube2r2	1.83582e-08	0.384849	0.83	0.689	0.000365035	0
Amotl1	1.85911e-08	0.44669	0.484	0.255	0.000369666	0
Errfi1	1.88022e-08	0.425367	0.478	0.243	0.000373862	0
Peg10	2.05949e-08	0.42389	0.929	0.851	0.000409508	0
Mbnl2	2.18651e-08	0.470675	0.566	0.332	0.000434766	0
Chst12	2.21766e-08	0.399957	0.297	0.094	0.00044096	0
Arpc1b	2.28483e-08	0.3829	0.857	0.702	0.000454316	0
Clcn5	2.31113e-08	0.355842	0.379	0.149	0.000459545	0
Cdkn2d	2.54502e-08	0.273031	0.28	0.081	0.000506052	0
Flnb	2.55401e-08	0.395306	0.698	0.494	0.000507839	0
Cdc42	2.84994e-08	0.330744	0.885	0.787	0.000566682	0
Rab2a	2.87369e-08	0.340885	0.808	0.626	0.000571404	0
Vcl	3.09589e-08	0.315083	0.516	0.264	0.000615587	0
Hspg2	3.10655e-08	0.347741	0.478	0.226	0.000617707	0
Fermt2	3.3246e-08	0.455157	0.775	0.604	0.000661063	0
Ap1s1	3.93862e-08	0.426689	0.549	0.319	0.000783155	0
Lrrfip1	4.53955e-08	0.394526	0.544	0.323	0.000902644	0
2019-09-11	4.6979e-08	0.445985	0.802	0.664	0.00093413	0
Plin2	4.90024e-08	0.423388	0.533	0.302	0.000974363	0
Pdia3	4.94325e-08	0.341504	0.835	0.596	0.000982915	0
Ctsb	4.96151e-08	0.372606	0.687	0.464	0.000986547	0
Ier3	5.10393e-08	0.353206	0.374	0.157	0.00101487	0
Fstl1	5.15574e-08	0.429838	0.626	0.404	0.00102517	0
Dlg1	5.21051e-08	0.394647	0.522	0.294	0.00103606	0
2019-09-07	5.22519e-08	0.404055	0.835	0.77	0.00103898	0
H2-D1	5.76564e-08	0.423528	0.626	0.379	0.00114644	0
Flnc	5.95518e-08	0.402752	0.44	0.221	0.00118413	0
Crip2	5.97452e-08	0.379956	0.709	0.502	0.00118797	0
Emp3	6.15228e-08	0.313956	0.363	0.145	0.00122332	0
Canx	6.31871e-08	0.327407	0.956	0.889	0.00125641	0
Malat1	6.76087e-08	0.582355	0.94	0.911	0.00134433	0
Dbn1	6.81018e-08	0.290178	0.319	0.115	0.00135414	0
Capzb	6.92999e-08	0.315002	0.852	0.736	0.00137796	0
Gnaq	6.99761e-08	0.358339	0.324	0.119	0.0013914	0
Dsp	7.12449e-08	0.400644	0.566	0.336	0.00141663	0
2019-09-04	7.34356e-08	0.355813	0.341	0.128	0.00146019	0
Plk2	8.5981e-08	0.397606	0.577	0.353	0.00170965	0
Cdkn2b	1.01578e-07	0.30094	0.291	0.089	0.00201979	0
Dynlt3	1.04894e-07	0.319956	0.357	0.149	0.00208572	0
Igfbp2	1.06032e-07	0.701409	0.808	0.74	0.00210834	0
Csnk1e	1.18614e-07	0.327576	0.5	0.268	0.00235853	0
Magt1	1.23146e-07	0.350626	0.555	0.311	0.00244863	0
Rdh10	1.26069e-07	0.402532	0.346	0.136	0.00250675	0
Ctsd	1.36939e-07	0.376831	0.725	0.549	0.0027229	0
Arl6ip5	1.37722e-07	0.281324	0.429	0.191	0.00273847	0
Fuca1	1.3999e-07	0.352366	0.582	0.362	0.00278356	0
Fzd2	1.43325e-07	0.387425	0.368	0.153	0.00284987	0
Ap2m1	1.46425e-07	0.38313	0.725	0.574	0.00291152	0
Gng12	1.64249e-07	0.343591	0.495	0.264	0.00326593	0
Cyr61	1.68124e-07	0.509588	0.643	0.438	0.00334297	0
Tgfb1i1	1.71795e-07	0.280207	0.302	0.106	0.00341598	0
Fndc3b	1.77635e-07	0.276987	0.374	0.153	0.00353209	0
Ikbip	1.89956e-07	0.349715	0.401	0.187	0.00377709	0
Wfdc2	1.95151e-07	0.386093	0.566	0.323	0.00388039	0
Tmem9b	1.98381e-07	0.305604	0.374	0.153	0.00394461	0
Ralb	2.07591e-07	0.32703	0.473	0.234	0.00412774	0
Hmgn3	2.11968e-07	0.354296	0.495	0.26	0.00421478	0
Tmbim4	2.16434e-07	0.3638	0.533	0.323	0.00430358	0
Atxn7l3b	2.18637e-07	0.371757	0.659	0.468	0.00434738	0
Flt1	2.38585e-07	0.295227	0.335	0.128	0.00474402	0
Cep170b	2.40356e-07	0.277276	0.335	0.123	0.00477925	0
Cgn	2.41618e-07	0.377952	0.445	0.243	0.00480433	0
Igf1r	2.69883e-07	0.276216	0.297	0.102	0.00536635	0
Purb	2.91943e-07	0.336236	0.676	0.434	0.00580499	0
Tspan9	2.93516e-07	0.276386	0.352	0.136	0.00583627	0
Vmp1	2.98888e-07	0.41887	0.709	0.511	0.00594309	0
Cldn6	3.14113e-07	0.43113	0.654	0.451	0.00624583	0
Calr	3.36435e-07	0.258765	0.962	0.923	0.00668968	0
Lamc2	3.44049e-07	0.306138	0.302	0.106	0.00684107	0
Bmp2	3.50607e-07	0.58369	0.297	0.111	0.00697148	0
Arhgap29	3.64735e-07	0.342496	0.341	0.14	0.00725238	0
Tceal8	3.64975e-07	0.443245	0.791	0.719	0.00725715	0
Dync1i2	3.80163e-07	0.343338	0.813	0.719	0.00755916	0
Gatad1	3.89753e-07	0.322475	0.659	0.413	0.00774985	0
Plaur	3.90736e-07	0.326236	0.423	0.2	0.0077694	0
Myo1c	4.455e-07	0.361391	0.511	0.302	0.00885832	0
F11r	4.45689e-07	0.38177	0.714	0.498	0.00886207	0
Sh3glb1	4.53365e-07	0.370422	0.676	0.515	0.0090147	0
Cmtm3	4.57223e-07	0.300892	0.39	0.179	0.00909143	0
H3f3b	5.15215e-07	0.255941	0.995	0.983	0.0102445	0
Limk2	5.29218e-07	0.388422	0.665	0.451	0.010523	0
Sri	5.48304e-07	0.313482	0.703	0.498	0.0109025	0
Fhl1	5.4872e-07	0.366495	0.456	0.234	0.0109108	0
Itga3	5.5831e-07	0.394288	0.396	0.187	0.0111014	0
Atf3	5.65418e-07	0.338093	0.324	0.128	0.0112428	0
Cldn4	5.66999e-07	0.435512	0.549	0.345	0.0112742	0
Ckap4	5.67819e-07	0.347195	0.621	0.4	0.0112905	0
Wwc2	5.78647e-07	0.336779	0.522	0.294	0.0115058	0
Ywhab	6.00725e-07	0.289504	0.885	0.868	0.0119448	0
Vamp8	6.32718e-07	0.421152	0.72	0.557	0.012581	0
Bmp1	6.6204e-07	0.386873	0.505	0.306	0.013164	0
Fos	6.76112e-07	0.348949	0.484	0.281	0.0134438	0
Ryk	7.2153e-07	0.400615	0.516	0.332	0.0143469	0
Pafah1b2	7.39281e-07	0.265324	0.418	0.204	0.0146999	0
Farp1	7.58201e-07	0.271072	0.291	0.106	0.0150761	0
Cnn1	7.6819e-07	0.303019	0.308	0.123	0.0152747	0
Vat1	9.00527e-07	0.350527	0.484	0.277	0.0179061	0
Cdkn1a	9.11785e-07	0.429145	0.769	0.634	0.0181299	0
Pafah1b1	9.47573e-07	0.268319	0.857	0.8	0.0188415	0
Atp6v0e	9.8831e-07	0.313338	0.764	0.643	0.0196516	0
Epn2	1.02428e-06	0.361909	0.418	0.213	0.0203667	0
Wdr1	1.02939e-06	0.39688	0.467	0.277	0.0204684	0
Irs2	1.03717e-06	0.27246	0.374	0.17	0.0206232	0
Nid1	1.09175e-06	0.359454	0.297	0.115	0.0217083	0
Tbca	1.16626e-06	0.286535	0.868	0.753	0.0231899	0
Hn1	1.19142e-06	0.295739	0.89	0.791	0.0236901	0
Peg3	1.19813e-06	0.310686	0.714	0.536	0.0238237	0
Tsc22d1	1.20783e-06	0.398713	0.808	0.706	0.0240164	0
Elovl1	1.23191e-06	0.331768	0.401	0.2	0.0244953	0
Tsg101	1.24857e-06	0.320189	0.659	0.468	0.0248266	0
Rnd3	1.34204e-06	0.265938	0.379	0.174	0.0266851	0
Pak2	1.49282e-06	0.366596	0.604	0.417	0.0296833	0
Cttn	1.6888e-06	0.346244	0.593	0.387	0.03358	0
Sqstm1	1.69266e-06	0.287429	0.709	0.489	0.0336569	0
Cd47	1.70244e-06	0.276892	0.33	0.14	0.0338513	0
Zfand3	1.79706e-06	0.277974	0.489	0.277	0.0357327	0
Map4	1.80328e-06	0.261988	0.511	0.289	0.0358565	0
Rab10	2.01763e-06	0.312219	0.582	0.396	0.0401185	0
Tmem88	2.01898e-06	0.302979	0.445	0.234	0.0401454	0
Nnat	2.05457e-06	0.477977	0.626	0.43	0.0408531	0
Tmem9	2.48089e-06	0.306578	0.533	0.311	0.04933	0
Col1a2	2.7925e-06	0.69613	0.363	0.179	0.0555261	0
Fscn1	2.92952e-06	0.315446	0.725	0.557	0.0582505	0
Mfge8	3.05632e-06	0.276536	0.522	0.315	0.0607718	0
Erp29	3.12406e-06	0.302507	0.791	0.621	0.0621188	0
Ptpmt1	3.15322e-06	0.305568	0.484	0.268	0.0626985	0
Hand1	3.29104e-06	0.399949	0.445	0.247	0.065439	0
Shoc2	3.29437e-06	0.281889	0.401	0.2	0.0655052	0
Sptbn1	3.36028e-06	0.416059	0.764	0.626	0.0668159	0
Prkcd	3.44062e-06	0.2704	0.33	0.149	0.0684133	0
Itgb5	3.52293e-06	0.253864	0.308	0.123	0.0700499	0
Acbd3	3.65551e-06	0.257188	0.621	0.434	0.0726862	0
Map7d1	3.93293e-06	0.326405	0.451	0.255	0.0782024	0
Gja1	4.10405e-06	0.345028	0.615	0.417	0.0816048	0
Bmp4	4.1705e-06	0.435186	0.544	0.362	0.0829263	0
Rock1	4.32239e-06	0.347611	0.659	0.468	0.0859464	0
Npc2	4.40462e-06	0.301177	0.775	0.685	0.0875816	0
Tm9sf3	4.77003e-06	0.362571	0.676	0.498	0.0948472	0
Uba3	4.796e-06	0.301017	0.593	0.37	0.0953637	0
Gadd45g	4.93926e-06	0.350305	0.401	0.213	0.0982123	0
Cldn7	5.17622e-06	0.341276	0.451	0.251	0.102924	0
Pgrmc1	5.18025e-06	0.335384	0.588	0.387	0.103004	0
Stx7	5.20106e-06	0.25959	0.39	0.191	0.103418	0
Prr5l	5.28363e-06	0.322915	0.28	0.115	0.10506	0
Pfkfb3	5.42554e-06	0.268357	0.308	0.128	0.107881	0
Rbms2	5.61596e-06	0.378769	0.538	0.353	0.111668	0
Psap	6.12665e-06	0.307319	0.489	0.294	0.121822	0
Utrn	6.15273e-06	0.303025	0.511	0.306	0.122341	0
Tmed2	6.55081e-06	0.310691	0.544	0.353	0.130256	0
Txndc17	6.65158e-06	0.2841	0.879	0.787	0.13226	0
Myo1e	6.9572e-06	0.299601	0.374	0.183	0.138337	0
Rell1	7.51547e-06	0.349014	0.489	0.319	0.149438	0
Hcfc1r1	7.56859e-06	0.281167	0.571	0.391	0.150494	0
Lamp2	7.6809e-06	0.25842	0.363	0.183	0.152727	0
Pitpna	7.72498e-06	0.341238	0.511	0.328	0.153604	0
Galnt7	7.92288e-06	0.269677	0.418	0.209	0.157539	0
Cast	8.48843e-06	0.360302	0.352	0.174	0.168784	0
Traf4	8.88523e-06	0.281401	0.473	0.268	0.176674	0
Iqgap1	9.20262e-06	0.320605	0.714	0.587	0.182985	0
Fbxo4	9.30137e-06	0.283352	0.357	0.179	0.184948	0
Plin3	9.62372e-06	0.329515	0.566	0.366	0.191358	0
Rac1	1.00031e-05	0.278959	0.709	0.54	0.198903	0
Cpne3	1.12503e-05	0.295551	0.489	0.306	0.223701	0
Tjp1	1.12612e-05	0.312043	0.56	0.37	0.223918	0
Mapk6	1.13886e-05	0.306447	0.478	0.289	0.226452	0
Tnfrsf10b	1.15186e-05	0.347508	0.615	0.421	0.229035	0
Cfl2	1.18795e-05	0.305813	0.67	0.519	0.236213	0
Pdlim1	1.21739e-05	0.389842	0.659	0.536	0.242066	0
Nabp1	1.2304e-05	0.263882	0.412	0.23	0.244653	0
Hs6st2	1.28397e-05	0.35465	0.302	0.136	0.255304	0
Strn3	1.31512e-05	0.257997	0.527	0.345	0.261499	0
Arf4	1.39407e-05	0.293068	0.775	0.66	0.277196	0
Dcbld2	1.40696e-05	0.26436	0.363	0.191	0.279759	0
Leprot	1.40925e-05	0.26749	0.615	0.413	0.280216	0
Dusp9	1.49781e-05	0.339059	0.736	0.63	0.297825	0
Agpat4	1.59188e-05	0.263816	0.434	0.247	0.31653	0
Copb2	1.70972e-05	0.296472	0.709	0.519	0.33996	0
Nfkbia	1.72296e-05	0.389859	0.511	0.345	0.342594	0
Snx6	1.83035e-05	0.264643	0.742	0.609	0.363947	0
Ndfip2	1.92802e-05	0.331323	0.451	0.281	0.383368	0
Pdgfb	1.93119e-05	0.284602	0.258	0.106	0.383997	0
Fam107b	2.02435e-05	0.260173	0.308	0.145	0.402522	0
Actr2	2.22725e-05	0.284806	0.835	0.706	0.442866	0
Jund	2.22929e-05	0.308991	0.659	0.472	0.443273	0
Actn4	2.25563e-05	0.308455	0.802	0.711	0.44851	0
Serpinb6a	2.27971e-05	0.357905	0.533	0.379	0.453298	0
Nes	2.81977e-05	0.340846	0.434	0.268	0.560682	0
Lasp1	3.16169e-05	0.303339	0.632	0.438	0.628671	0
Vps35	3.20635e-05	0.286405	0.83	0.719	0.63755	0
Rrbp1	3.22036e-05	0.290189	0.769	0.668	0.640336	0
Hpcal1	3.43269e-05	0.272681	0.379	0.213	0.682557	0
Tmem165	3.464e-05	0.252606	0.533	0.349	0.688782	0
Gadd45b	3.48839e-05	0.273086	0.385	0.213	0.693631	0
Sptan1	3.58164e-05	0.264279	0.615	0.417	0.712172	0
Fn1	3.67475e-05	0.292193	0.813	0.762	0.730688	0
Pdgfrl	3.68181e-05	0.264855	0.374	0.2	0.73209	0
Tes	3.93268e-05	0.270624	0.533	0.336	0.781975	0
Reep4	4.292e-05	0.279578	0.434	0.255	0.853422	0
Ptbp3	4.65504e-05	0.287861	0.571	0.421	0.925607	0
Pip4k2c	4.81012e-05	0.273319	0.363	0.191	0.956445	0
Ehd4	4.8239e-05	0.264325	0.505	0.311	0.959184	0
Igf2bp3	5.20168e-05	0.258727	0.731	0.591	1	0
Zmynd11	5.26264e-05	0.322867	0.555	0.391	1	0
Ppp1r12a	5.74257e-05	0.260103	0.566	0.383	1	0
Tspan3	5.76879e-05	0.297903	0.648	0.515	1	0
Cnih4	5.84843e-05	0.31183	0.731	0.63	1	0
Rap2b	5.88338e-05	0.296635	0.489	0.319	1	0
Diap3	6.69472e-05	0.29808	0.527	0.37	1	0
Serinc1	6.80088e-05	0.295589	0.615	0.472	1	0
Bex2	6.90227e-05	0.254358	0.78	0.634	1	0
Ctgf	7.26895e-05	0.381527	0.555	0.413	1	0
Tspo	7.27711e-05	0.274476	0.544	0.391	1	0
Slc38a4	7.37159e-05	0.262303	0.5	0.328	1	0
Nptn	8.74788e-05	0.276944	0.467	0.319	1	0
Itm2a	8.7846e-05	0.337927	0.33	0.17	1	0
Sdc4	8.94526e-05	0.253612	0.445	0.264	1	0
Tmem234	8.98408e-05	0.281484	0.753	0.63	1	0
Tead1	9.38662e-05	0.344236	0.538	0.387	1	0
Dusp1	9.64083e-05	0.252595	0.434	0.277	1	0
Amfr	0.000110722	0.254423	0.28	0.136	1	0
Zmynd8	0.000118863	0.265791	0.549	0.396	1	0
Ap2b1	0.000123309	0.297148	0.363	0.209	1	0
Rab11a	0.000128838	0.258457	0.692	0.583	1	0
Yipf4	0.000137925	0.31172	0.467	0.294	1	0
Timp2	0.000142495	0.296207	0.319	0.17	1	0
H19	0.00014554	0.514205	0.588	0.46	1	0
Rab14	0.000147533	0.257365	0.626	0.489	1	0
Tmed10	0.000159759	0.293486	0.758	0.689	1	0
Pdcd6ip	0.000164594	0.275984	0.549	0.366	1	0
Wdr26	0.000170118	0.295356	0.747	0.621	1	0
Gipc1	0.000170597	0.266788	0.648	0.494	1	0
Wwtr1	0.000179055	0.302181	0.363	0.204	1	0
Rala	0.000192543	0.269804	0.692	0.591	1	0
Arhgap5	0.000200882	0.277601	0.352	0.191	1	0
Srp72	0.000214958	0.252993	0.714	0.617	1	0
Taok1	0.00023464	0.255033	0.401	0.251	1	0
Ccdc47	0.000241126	0.302722	0.588	0.46	1	0
Igfbp4	0.000243183	0.325271	0.418	0.264	1	0
Rcn3	0.000245869	0.294462	0.555	0.413	1	0
Mtpn	0.000253742	0.254505	0.681	0.549	1	0
Selk	0.000257514	0.274384	0.791	0.66	1	0
Golm1	0.000268137	0.319637	0.599	0.426	1	0
Ddah2	0.000269947	0.250145	0.654	0.502	1	0
Shisa5	0.000321815	0.265754	0.451	0.289	1	0
Cnot7	0.000347241	0.30259	0.593	0.472	1	0
Atp2b1	0.000375884	0.297677	0.604	0.455	1	0
Itm2c	0.000385422	0.302804	0.473	0.328	1	0
Txndc5	0.000397269	0.267217	0.357	0.221	1	0
Coro1c	0.000406169	0.273731	0.615	0.477	1	0
Mdm2	0.000411334	0.339211	0.588	0.46	1	0
Tubb2b	0.000432163	0.288937	0.566	0.43	1	0
Rnase4	0.000446138	0.276508	0.302	0.166	1	0
Lsr	0.000448201	0.26671	0.484	0.328	1	0
Zfp462	0.000453537	0.255844	0.44	0.285	1	0
Capg	0.000519907	0.250554	0.489	0.34	1	0
Grb10	0.000522101	0.315178	0.407	0.272	1	0
Cxx1a	0.000535251	0.275256	0.253	0.128	1	0
Ptprf	0.000535496	0.274792	0.659	0.545	1	0
Agrn	0.000580259	0.281078	0.555	0.421	1	0
Esd	0.000611067	0.287516	0.758	0.664	1	0
Prkci	0.000644277	0.278049	0.538	0.426	1	0
Pcmt1	0.000650486	0.274282	0.604	0.528	1	0
Cldn25	0.000703711	0.294964	0.33	0.196	1	0
Mark3	0.000772157	0.269308	0.456	0.319	1	0
Appbp2	0.000786098	0.263798	0.615	0.498	1	0
Hebp1	0.00078732	0.255067	0.324	0.187	1	0
Ppm1d	0.000816005	0.291485	0.258	0.14	1	0
Ppic	0.000848878	0.274789	0.418	0.277	1	0
Hmga2	0.00096299	0.396283	0.555	0.43	1	0
BC031181	0.000976328	0.258163	0.527	0.396	1	0
Mest	0.00100686	0.360511	0.703	0.617	1	0
Atp6v1d	0.00124645	0.264797	0.698	0.604	1	0
Ppp1r2	0.00141672	0.305032	0.643	0.545	1	0
Zfp36l1	0.00141725	0.253165	0.538	0.387	1	0
Mllt4	0.00157368	0.260623	0.626	0.536	1	0
Gbp2b	0.00162065	0.284516	0.44	0.294	1	0
Ctr9	0.00162214	0.305881	0.665	0.566	1	0
Ass1	0.00164565	0.375991	0.462	0.37	1	0
Mex3a	0.0016909	0.27334	0.412	0.294	1	0
Pbrm1	0.0018255	0.268504	0.643	0.54	1	0
Zc2hc1a	0.00189997	0.250239	0.357	0.217	1	0
Pcgf3	0.00207938	0.252345	0.341	0.209	1	0
Ubxn4	0.00224025	0.259139	0.736	0.664	1	0
Id2	0.00253352	0.298024	0.621	0.502	1	0
Dlgap4	0.00410358	0.283715	0.385	0.268	1	0
Lrp2	0.00414105	0.285425	0.363	0.255	1	0
Phip	0.00451871	0.281147	0.489	0.374	1	0
Timp1	0.00464092	0.310615	0.363	0.247	1	0
Sat1	0.0047026	0.320447	0.725	0.668	1	0
Mpzl1	0.00538576	0.25687	0.374	0.255	1	0
Timm22	0.00700404	0.257658	0.473	0.391	1	0
Slc2a3	0.0071312	0.268797	0.841	0.855	1	0
Rfk	0.00924276	0.276731	0.374	0.285	1	0
Dppa5a1	2.03336e-41	1.22976	0.989	0.894	4.04314e-37	1
Tdh1	5.60259e-34	1.21651	0.956	0.672	1.11402e-29	1
Ptma1	1.43538e-31	0.538683	1	0.996	2.85411e-27	1
Ncl1	9.30625e-29	0.48768	1	1	1.85045e-24	1
H2afz1	1.36783e-28	0.568884	0.995	0.979	2.7198e-24	1
Tdgf11	2.49662e-26	0.866519	0.907	0.621	4.96427e-22	1
Chchd101	1.18053e-25	0.783937	0.885	0.574	2.34737e-21	1
Mkrn11	2.67326e-24	0.842377	0.89	0.711	5.31551e-20	1
L1td11	1.95269e-23	0.809299	0.896	0.702	3.88273e-19	1
Mrpl151	8.11694e-23	0.616309	0.951	0.821	1.61397e-18	1
Prdx11	6.60744e-22	0.353123	0.989	0.974	1.31382e-17	1
Set1	1.8571e-21	0.524741	1	0.957	3.69265e-17	1
Rpl221	5.43393e-21	0.360406	0.989	0.996	1.08048e-16	1
Zfp421	1.02153e-19	0.959943	0.786	0.566	2.03121e-15	1
Rpl8	1.53337e-18	0.265957	1	0.996	3.04895e-14	1
Rps4x1	1.76737e-18	0.299176	1	0.996	3.51424e-14	1
Npm11	1.79981e-18	0.303353	1	1	3.57874e-14	1
Gsta41	1.91712e-18	0.718639	0.769	0.472	3.81201e-14	1
Serbp11	2.0739e-18	0.348844	1	1	4.12375e-14	1
Rpl4	8.38046e-18	0.284218	1	1	1.66637e-13	1
Hmgb21	8.56157e-18	0.367984	1	0.987	1.70238e-13	1
Rpl141	1.30969e-16	0.273393	1	0.991	2.60419e-12	1
Rps241	1.92265e-16	0.304005	1	1	3.823e-12	1
Rpl311	4.02133e-16	0.289739	1	0.996	7.99601e-12	1
Rpl151	6.21261e-16	0.387996	1	0.996	1.23532e-11	1
Rpl71	8.07083e-16	0.290014	1	0.996	1.6048e-11	1
Hsp90ab11	1.98771e-15	0.266189	1	1	3.95236e-11	1
Utf11	4.25615e-15	0.635904	0.731	0.46	8.46292e-11	1
Zfp5341	5.49154e-15	0.503683	0.478	0.132	1.09194e-10	1
Sox21	6.2581e-15	0.601423	0.648	0.298	1.24436e-10	1
Dnmt3l1	8.3552e-15	0.583895	0.577	0.234	1.66135e-10	1
Morc11	1.09422e-14	0.580138	0.478	0.153	2.17574e-10	1
Rpl13a	1.68588e-14	0.255934	1	1	3.35221e-10	1
Hspd11	1.89694e-14	0.377232	0.989	0.979	3.77188e-10	1
Rps4y21	1.98858e-14	0.48445	0.929	0.851	3.95408e-10	1
Rpl37a1	2.21749e-14	0.346725	0.989	0.987	4.40926e-10	1
Phf11d1	3.30305e-14	0.471719	0.352	0.06	6.56779e-10	1
Trh1	6.17034e-14	0.81939	0.56	0.251	1.22691e-09	1
Mif1	8.31065e-14	0.357911	0.995	0.974	1.65249e-09	1
Rplp21	1.04587e-13	0.281036	1	0.991	2.07961e-09	1
Rps121	1.25921e-13	0.301247	0.995	0.991	2.50382e-09	1
Apoe1	1.51255e-13	0.578007	0.945	0.868	3.00755e-09	1
Lyar1	1.7709e-13	0.468512	0.896	0.77	3.52126e-09	1
Rplp0	1.83895e-13	0.267795	1	0.991	3.65656e-09	1
Mylpf1	4.40723e-13	0.518935	0.484	0.166	8.76333e-09	1
Nanog1	4.55377e-13	0.583208	0.544	0.234	9.05472e-09	1
Rps5	9.90351e-13	0.267818	1	1	1.96921e-08	1
Ooep1	1.41622e-12	0.479028	0.401	0.111	2.81602e-08	1
Pou5f11	1.66182e-12	0.563335	0.615	0.306	3.30437e-08	1
Esrrb1	2.46884e-12	0.488618	0.401	0.119	4.90904e-08	1
Cacybp1	3.9928e-12	0.411658	0.907	0.851	7.93929e-08	1
Slc25a51	5.09113e-12	0.337736	0.962	0.966	1.01232e-07	1
Esco21	5.38786e-12	0.556985	0.621	0.332	1.07132e-07	1
Kat6b1	5.49131e-12	0.599364	0.505	0.217	1.09189e-07	1
Gm8730	6.71808e-12	0.254599	1	0.996	1.33582e-07	1
Bcat11	7.51208e-12	0.48501	0.571	0.289	1.4937e-07	1
Rpl7a1	7.93211e-12	0.274753	0.995	0.991	1.57722e-07	1
Gm131511	1.22646e-11	0.383785	0.33	0.068	2.43869e-07	1
U2af11	1.34525e-11	0.390683	0.901	0.791	2.67489e-07	1
Mtf21	1.38501e-11	0.450578	0.841	0.668	2.75396e-07	1
Trap1a1	1.90033e-11	0.552459	0.566	0.272	3.77862e-07	1
Rps23	2.14224e-11	0.274028	0.995	0.991	4.25964e-07	1
Cct6a1	2.39379e-11	0.356949	0.929	0.877	4.75982e-07	1
Pcna1	2.95371e-11	0.381986	0.962	0.919	5.87316e-07	1
Tcea31	5.38852e-11	0.493978	0.456	0.17	1.07145e-06	1
Gas51	6.51392e-11	0.452017	0.868	0.779	1.29523e-06	1
Hspe11	1.21129e-10	0.283657	1	0.987	2.40852e-06	1
Tet11	1.22672e-10	0.496765	0.495	0.23	2.43921e-06	1
Pcna-ps21	1.44614e-10	0.404707	0.929	0.868	2.8755e-06	1
Eef1b21	1.69492e-10	0.293285	0.989	0.987	3.37018e-06	1
Fkbp41	1.91245e-10	0.354398	0.896	0.877	3.80272e-06	1
Ran1	2.01594e-10	0.278712	0.989	0.966	4.00849e-06	1
Pabpc1	2.29756e-10	0.261405	1	1	4.56848e-06	1
Dtymk1	2.50984e-10	0.435071	0.874	0.855	4.99056e-06	1
Hsd17b14	2.54111e-10	0.341034	0.346	0.094	5.05275e-06	1
Slc29a11	3.25238e-10	0.521866	0.429	0.174	6.46704e-06	1
Gm100731	4.8034e-10	0.373777	0.879	0.826	9.55109e-06	1
Triml21	5.16296e-10	0.496293	0.588	0.315	1.0266e-05	1
Utp14a1	5.34458e-10	0.462151	0.753	0.6	1.06272e-05	1
Banf11	6.3324e-10	0.333176	0.989	0.966	1.25913e-05	1
Hells1	6.44163e-10	0.479362	0.775	0.638	1.28085e-05	1
Nasp1	9.50594e-10	0.346191	0.945	0.932	1.89016e-05	1
Dkc11	1.4889e-09	0.421234	0.824	0.706	2.96052e-05	1
Dctpp11	1.82621e-09	0.462067	0.802	0.723	3.63124e-05	1
Syce21	1.91482e-09	0.441057	0.709	0.519	3.80743e-05	1
Nop101	2.09519e-09	0.32306	0.94	0.855	4.16608e-05	1
Msh61	3.15766e-09	0.475645	0.665	0.468	6.27869e-05	1
Sod11	3.47564e-09	0.371018	0.956	0.945	6.91097e-05	1
Nhp21	3.49916e-09	0.328336	0.923	0.962	6.95773e-05	1
Gapdh	3.61586e-09	0.256318	1	1	7.18978e-05	1
Ctbp21	5.51841e-09	0.414578	0.687	0.502	0.000109728	1
Gm131541	6.30726e-09	0.381119	0.456	0.204	0.000125413	1
Snrpg1	7.70586e-09	0.291833	0.934	0.902	0.000153223	1
Rcc21	1.03796e-08	0.37167	0.72	0.506	0.000206388	1
Rpa21	1.1574e-08	0.409603	0.725	0.574	0.000230137	1
Ccnb11	1.26806e-08	0.357297	0.874	0.715	0.000252141	1
Apex11	1.47606e-08	0.419526	0.813	0.711	0.000293499	1
Dhx161	3.23672e-08	0.444786	0.538	0.294	0.000643589	1
Nap1l11	3.70952e-08	0.251623	0.967	0.949	0.000737601	1
Tfcp2l1	3.95234e-08	0.291835	0.341	0.119	0.000785883	1
Mcm51	4.74589e-08	0.39553	0.786	0.621	0.000943672	1
Rps21	5.45056e-08	0.256028	0.978	0.983	0.00108379	1
Akr1b31	7.35361e-08	0.450031	0.714	0.574	0.00146219	1
Gm13247	7.8131e-08	0.279061	0.28	0.085	0.00155356	1
Park7	8.56507e-08	0.268076	0.945	0.906	0.00170308	1
Rps6	8.73987e-08	0.254819	0.989	0.979	0.00173784	1
Klf21	1.25317e-07	0.380487	0.451	0.221	0.00249181	1
Supt161	1.28399e-07	0.441228	0.857	0.787	0.00255309	1
Mt21	1.71864e-07	0.637168	0.582	0.379	0.00341735	1
Zic31	2.0842e-07	0.392372	0.39	0.183	0.00414423	1
Nsun21	2.15545e-07	0.325265	0.753	0.587	0.00428591	1
Srm1	2.34292e-07	0.321804	0.852	0.74	0.00465865	1
Jam2	2.44926e-07	0.322232	0.297	0.106	0.00487012	1
Dppa21	2.57964e-07	0.393867	0.407	0.196	0.00512936	1
Parp11	2.61412e-07	0.381402	0.698	0.557	0.00519791	1
Mt11	2.61457e-07	0.705776	0.61	0.438	0.00519881	1
Terf11	2.91474e-07	0.443536	0.648	0.481	0.00579567	1
Rbmxl1	3.27476e-07	0.296541	0.901	0.851	0.00651154	1
Hat11	3.27741e-07	0.345017	0.786	0.655	0.0065168	1
Gm13225	3.51373e-07	0.364221	0.626	0.455	0.0069867	1
Calcoco21	3.75003e-07	0.63441	0.385	0.174	0.00745655	1
Fbl1	4.11921e-07	0.371189	0.852	0.783	0.00819064	1
Rbm8a1	4.19817e-07	0.254492	0.918	0.902	0.00834765	1
Gar11	4.20536e-07	0.37095	0.72	0.566	0.00836194	1
Dppa41	5.06892e-07	0.429864	0.571	0.383	0.010079	1
Adh5	5.44735e-07	0.307281	0.901	0.855	0.0108315	1
Tuba4a1	5.70463e-07	0.353405	0.484	0.268	0.0113431	1
Atp5a1	6.15594e-07	0.25885	0.978	0.953	0.0122405	1
Pla2g1b	6.5494e-07	0.309381	0.264	0.085	0.0130228	1
Zmym11	8.27205e-07	0.394461	0.522	0.315	0.0164481	1
Rps291	9.12465e-07	0.267826	0.978	0.957	0.0181434	1
Wdr891	1.01253e-06	0.370203	0.819	0.77	0.0201332	1
Mrpl42	1.0457e-06	0.286622	0.852	0.757	0.0207927	1
Dut1	1.21149e-06	0.300544	0.824	0.783	0.0240892	1
Exosc51	1.23665e-06	0.330713	0.544	0.319	0.0245896	1
Shmt11	1.36228e-06	0.315258	0.527	0.319	0.0270876	1
Gdf31	1.44015e-06	0.368012	0.379	0.183	0.0286359	1
Jarid21	1.49827e-06	0.406305	0.571	0.379	0.0297916	1
Nolc11	1.54095e-06	0.288027	0.918	0.868	0.0306402	1
Ddx391	1.61902e-06	0.312983	0.896	0.851	0.0321926	1
Pa2g4	1.7226e-06	0.263101	0.907	0.881	0.0342523	1
Tcf151	1.81382e-06	0.311899	0.28	0.102	0.0360661	1
Mcm31	1.94572e-06	0.36569	0.687	0.519	0.0386887	1
Phb	2.21538e-06	0.281093	0.918	0.881	0.0440507	1
Uba21	2.21575e-06	0.326882	0.802	0.757	0.044058	1
Upp11	2.32649e-06	0.512927	0.582	0.387	0.0462598	1
Sod21	2.4514e-06	0.363075	0.571	0.396	0.0487436	1
Triml1	2.78105e-06	0.328575	0.264	0.098	0.0552984	1
Wdr431	2.83867e-06	0.326497	0.808	0.651	0.056444	1
Ephx2	2.84519e-06	0.30599	0.275	0.102	0.0565738	1
Lsm31	2.9623e-06	0.27685	0.846	0.796	0.0589024	1
Ssbp11	2.99476e-06	0.31001	0.753	0.617	0.0595478	1
Emg11	3.16219e-06	0.331201	0.775	0.66	0.0628769	1
Pdk11	3.46213e-06	0.284727	0.401	0.2	0.0688409	1
Ppat1	3.71649e-06	0.406163	0.648	0.528	0.0738987	1
Mrpl13	3.73322e-06	0.323325	0.83	0.681	0.0742314	1
Mcm21	3.77612e-06	0.33609	0.797	0.66	0.0750845	1
Fam25c1	3.89048e-06	0.356887	0.308	0.128	0.0773584	1
Alg131	4.25264e-06	0.408348	0.538	0.379	0.0845595	1
Gnl31	4.4187e-06	0.309165	0.841	0.826	0.0878615	1
Nr5a2	4.78382e-06	0.283084	0.258	0.098	0.0951215	1
Etv51	4.98793e-06	0.333872	0.451	0.251	0.0991801	1
Gm107041	4.99051e-06	0.288325	0.632	0.443	0.0992313	1
Pias2	5.09848e-06	0.280513	0.429	0.243	0.101378	1
Timm231	5.1129e-06	0.384802	0.714	0.566	0.101665	1
Psmg11	5.62932e-06	0.352124	0.632	0.438	0.111933	1
Eed1	5.86026e-06	0.362679	0.632	0.502	0.116525	1
Anp32a1	5.98821e-06	0.282349	0.863	0.796	0.11907	1
Ung1	6.04233e-06	0.304038	0.478	0.272	0.120146	1
Dppa31	6.25943e-06	0.2671	0.374	0.179	0.124463	1
Rif11	6.5715e-06	0.370339	0.692	0.545	0.130668	1
Alpl	6.62447e-06	0.256235	0.269	0.102	0.131721	1
Gm100201	6.65536e-06	0.398498	0.846	0.749	0.132335	1
Ahsa11	6.95123e-06	0.268101	0.852	0.736	0.138218	1
Cdca71	7.07907e-06	0.326505	0.566	0.366	0.14076	1
Cenpm1	7.51839e-06	0.291922	0.341	0.153	0.149496	1
Rest1	7.89354e-06	0.397469	0.604	0.455	0.156955	1
Pycard	8.26736e-06	0.332619	0.341	0.17	0.164388	1
Pmm11	1.19163e-05	0.310231	0.769	0.668	0.236945	1
Aldh21	1.3338e-05	0.286928	0.615	0.464	0.265213	1
Upf3b1	1.52855e-05	0.285158	0.538	0.37	0.303936	1
Dpy30	1.60251e-05	0.293573	0.808	0.745	0.318643	1
Wdr121	1.94463e-05	0.340979	0.72	0.583	0.386669	1
Srsf71	1.95279e-05	0.273834	0.879	0.851	0.388292	1
Nop21	2.11545e-05	0.319532	0.544	0.357	0.420636	1
Echdc21	2.1158e-05	0.323204	0.522	0.345	0.420705	1
Cbx1	2.30003e-05	0.26183	0.896	0.847	0.457338	1
Exosc71	2.38815e-05	0.316149	0.648	0.515	0.474859	1
2810025M15Rik	2.40913e-05	0.357613	0.61	0.447	0.479032	1
Cdc5l1	2.522e-05	0.279375	0.797	0.762	0.501474	1
Xrcc51	3.23785e-05	0.314685	0.533	0.362	0.643813	1
Ccne11	3.54953e-05	0.330463	0.56	0.417	0.705788	1
Parp21	3.69047e-05	0.341301	0.61	0.46	0.733812	1
Hook11	3.75115e-05	0.266438	0.401	0.23	0.745879	1
Rps3a2	4.02615e-05	0.252307	0.951	0.923	0.80056	1
Ppid1	4.07692e-05	0.280659	0.835	0.719	0.810654	1
Gm4737	4.27651e-05	0.279879	0.61	0.464	0.850341	1
Gemin61	4.54326e-05	0.396554	0.555	0.391	0.903383	1
Phc11	4.84094e-05	0.301724	0.555	0.4	0.962573	1
Rps3a1	4.9859e-05	0.259625	0.962	0.923	0.991397	1
Lsm71	5.41917e-05	0.286875	0.824	0.732	1	1
Srrt1	5.48168e-05	0.267957	0.747	0.638	1	1
Gm7536	5.56283e-05	0.287274	0.852	0.804	1	1
Snhg31	5.76959e-05	0.304319	0.484	0.311	1	1
Snhg11	5.78186e-05	0.333224	0.731	0.638	1	1
U2af2	6.13989e-05	0.295752	0.709	0.574	1	1
Ash2l	6.3736e-05	0.303184	0.714	0.609	1	1
Samm50	6.44667e-05	0.278498	0.769	0.715	1	1
Ifitm11	6.48008e-05	0.295316	0.78	0.689	1	1
Rpl13a-ps11	6.51803e-05	0.263117	0.912	0.877	1	1
Nudt21	6.88461e-05	0.298276	0.764	0.668	1	1
Naa161	7.04143e-05	0.3048	0.484	0.315	1	1
Fam136a	7.43267e-05	0.28073	0.692	0.587	1	1
Mthfd11	7.45423e-05	0.31047	0.714	0.609	1	1
Dtl1	8.30807e-05	0.28222	0.5	0.328	1	1
Gm5506	0.000101338	0.278179	0.901	0.868	1	1
1110038B12Rik	0.000108501	0.26778	0.626	0.46	1	1
Ccdc58	0.000124343	0.259867	0.753	0.689	1	1
Msh2	0.00013044	0.25169	0.648	0.502	1	1
Gm10275	0.000168667	0.309317	0.797	0.804	1	1
Sall41	0.000194993	0.292575	0.505	0.349	1	1
Tipin1	0.000196597	0.299817	0.687	0.591	1	1
Ube2c1	0.000204887	0.25404	0.83	0.766	1	1
Timeless1	0.000205075	0.258751	0.445	0.281	1	1
Nup371	0.000206999	0.311824	0.676	0.566	1	1
Trim2	0.00021742	0.345889	0.44	0.289	1	1
Hmces1	0.000221156	0.291201	0.484	0.332	1	1
Rev11	0.000225781	0.312901	0.401	0.255	1	1
Ebna1bp2	0.000232583	0.257913	0.868	0.877	1	1
Taf71	0.00023835	0.309669	0.648	0.532	1	1
Zfp57	0.000256303	0.279328	0.341	0.2	1	1
Mcm61	0.000265457	0.251207	0.676	0.591	1	1
Exosc31	0.000270813	0.323214	0.533	0.383	1	1
Zscan10	0.00027187	0.254237	0.484	0.332	1	1
Anp32e1	0.00028702	0.266662	0.758	0.681	1	1
Actl6a1	0.000299728	0.264983	0.676	0.574	1	1
Gins11	0.000310208	0.252444	0.302	0.157	1	1
Fgf4	0.000398408	0.291622	0.258	0.128	1	1
Bcas21	0.000427636	0.252629	0.802	0.766	1	1
Gadd45gip11	0.000432825	0.254977	0.582	0.434	1	1
Rcl1	0.00044066	0.26804	0.357	0.226	1	1
Ppan	0.000496865	0.262125	0.533	0.404	1	1
Dnajc21	0.000508101	0.28379	0.709	0.668	1	1
Nip71	0.000596833	0.295517	0.698	0.655	1	1
Hprt	0.000613227	0.255027	0.736	0.643	1	1
Mcm7	0.000692982	0.291205	0.758	0.677	1	1
Gcat1	0.000785196	0.289184	0.335	0.196	1	1
G3bp21	0.000848828	0.335864	0.885	0.881	1	1
Agtrap1	0.000862671	0.250291	0.44	0.298	1	1
Fcf1	0.00100086	0.271395	0.808	0.749	1	1
Zc3h131	0.00100141	0.302063	0.654	0.566	1	1
Glud1	0.00107064	0.260522	0.742	0.689	1	1
Dusp12	0.00111405	0.258879	0.511	0.379	1	1
Ghitm1	0.00118889	0.261357	0.797	0.723	1	1
Safb2	0.0013344	0.261874	0.522	0.409	1	1
Prmt51	0.00155312	0.290614	0.648	0.579	1	1
Sap30	0.00158548	0.262526	0.462	0.323	1	1
Mphosph8	0.00167189	0.26494	0.791	0.719	1	1
Prmt71	0.00170982	0.307254	0.516	0.409	1	1
Lefty21	0.00178927	0.287932	0.379	0.247	1	1
Bag41	0.00213399	0.270404	0.451	0.328	1	1
Zfp219	0.00224741	0.258449	0.286	0.166	1	1
Prpf31	0.00242419	0.256001	0.637	0.557	1	1
Rnaseh2c1	0.00244731	0.275911	0.522	0.409	1	1
Coprs1	0.00290001	0.261832	0.56	0.46	1	1
Mrps33	0.00437422	0.279439	0.511	0.409	1	1
Rps2-ps101	0.0060482	0.2788	0.687	0.621	1	1
Tkt	0.00657441	0.251931	0.725	0.66	1	1
Dnajc19	0.00921303	0.269953	0.687	0.621	1	1
Gm10116	0.00950129	0.29051	0.681	0.609	1	1
Gpc31	1.81749e-14	0.868854	0.792	0.363	3.6139e-10	2
Gata6	3.19165e-13	0.254443	0.283	0.027	6.34628e-09	2
Cyp26a1	1.84438e-12	0.847737	0.491	0.124	3.66736e-08	2
Sox17	1.03675e-11	0.526069	0.264	0.03	2.06148e-07	2
Lama1	4.62994e-10	0.966748	0.377	0.091	9.20616e-06	2
Srgn	1.96163e-09	0.946657	0.283	0.052	3.9005e-05	2
Gbp7	1.24494e-08	0.435373	0.377	0.102	0.000247544	2
H2-K11	2.08991e-08	0.597635	0.774	0.431	0.000415557	2
Lgmn1	7.46818e-08	1.14408	0.623	0.363	0.00148497	2
Hsp90b1	8.17691e-08	0.439785	1	0.978	0.0016259	2
Psmb81	1.83088e-07	0.78743	0.623	0.313	0.00364053	2
P4ha1	3.67403e-07	0.616292	0.415	0.151	0.00730544	2
Loxl2	6.43081e-07	0.675562	0.377	0.126	0.012787	2
Pitx2	6.44805e-07	0.373285	0.396	0.126	0.0128213	2
Rcn11	7.13161e-07	0.387523	0.679	0.365	0.0141805	2
Lamb11	7.24069e-07	1.04628	0.642	0.412	0.0143974	2
Isg151	7.3145e-07	0.815266	0.547	0.247	0.0145441	2
Spink3	9.45458e-07	1.03544	0.472	0.212	0.0187995	2
Npl	1.01422e-06	0.483167	0.377	0.124	0.0201667	2
Kit	1.1801e-06	0.307513	0.264	0.066	0.0234652	2
Lrpap1	1.43037e-06	0.796998	0.698	0.473	0.0284415	2
Tfpi1	1.59212e-06	1.02459	0.491	0.228	0.0316576	2
Hmgn5	1.78033e-06	0.740884	0.755	0.56	0.0354001	2
Gbp3	2.58493e-06	0.540773	0.453	0.184	0.0513988	2
Txndc12	4.06302e-06	0.380955	0.547	0.258	0.0807891	2
Fst	6.84382e-06	0.617098	0.321	0.104	0.136083	2
Rpn1	7.91197e-06	0.506852	0.774	0.541	0.157322	2
Ctsa	9.90756e-06	0.421713	0.453	0.201	0.197002	2
Irgm1	1.33423e-05	0.492688	0.528	0.28	0.265298	2
T	1.38386e-05	0.621522	0.321	0.113	0.275167	2
Fkbp2	1.47307e-05	0.359678	0.717	0.445	0.292906	2
Col4a11	1.71731e-05	1.11583	0.736	0.571	0.341471	2
S100g	1.98069e-05	0.843794	0.283	0.096	0.39384	2
Slc16a1	2.33467e-05	0.346635	0.491	0.242	0.464226	2
P4ha21	2.61785e-05	0.613877	0.472	0.236	0.520533	2
Mrpl41	2.63303e-05	0.36335	0.528	0.269	0.523551	2
Slc7a6	2.77407e-05	0.447506	0.509	0.253	0.551597	2
Me1	2.83036e-05	0.364251	0.396	0.176	0.562789	2
Higd1a	4.45235e-05	0.350993	0.849	0.588	0.885306	2
P4hb1	5.84832e-05	0.396312	0.868	0.742	1	2
Zfp148	5.95935e-05	0.527915	0.509	0.258	1	2
Fam213a	7.55548e-05	0.41611	0.434	0.231	1	2
Glul1	9.81e-05	0.570221	0.736	0.503	1	2
Nid21	0.000104528	0.456009	0.774	0.547	1	2
Ccdc88a1	0.00014899	0.388214	0.509	0.283	1	2
Top2a	0.000206864	0.424098	0.887	0.75	1	2
Agpat5	0.00027677	0.326156	0.717	0.473	1	2
Peg32	0.000288749	0.634592	0.755	0.593	1	2
Amot1	0.000303174	0.753731	0.604	0.382	1	2
Vps26a	0.000326366	0.503673	0.566	0.349	1	2
Anapc1	0.000332172	0.251637	0.377	0.17	1	2
Plod21	0.00035313	0.492797	0.509	0.31	1	2
Ppip5k2	0.000413548	0.275039	0.509	0.28	1	2
Casp8ap2	0.000423589	0.301436	0.528	0.305	1	2
Azin1	0.000432425	0.267898	0.566	0.308	1	2
Prdx41	0.000447046	0.28966	0.83	0.692	1	2
Med1	0.000481794	0.264147	0.585	0.363	1	2
Mafg	0.000567046	0.324203	0.679	0.448	1	2
Lamc1	0.000575345	0.848435	0.509	0.352	1	2
Polg	0.000591477	0.354675	0.34	0.154	1	2
Emb1	0.000666498	0.495695	0.717	0.514	1	2
Ktn11	0.000699767	0.361863	0.906	0.777	1	2
Cyp51	0.000705666	0.33484	0.415	0.225	1	2
Hmgb3	0.000712903	0.454687	0.528	0.352	1	2
Soat1	0.000752102	0.355737	0.453	0.258	1	2
Fabp51	0.000798776	0.313613	0.698	0.508	1	2
Hdgf	0.000806413	0.292483	0.906	0.734	1	2
Ifitm12	0.000816184	0.340147	0.868	0.709	1	2
Rsrc2	0.000848263	0.255029	0.868	0.695	1	2
Parp9	0.000848744	0.27352	0.34	0.168	1	2
Prkcsh	0.000897261	0.255614	0.698	0.486	1	2
Srsf1	0.00101683	0.336491	0.736	0.544	1	2
Commd31	0.00108743	0.397068	0.566	0.349	1	2
Noc2l	0.00109189	0.311996	0.509	0.324	1	2
Cst31	0.00112388	0.403145	0.868	0.75	1	2
Fam21	0.0011708	0.268108	0.547	0.33	1	2
Pla2g12a	0.00119473	0.251806	0.302	0.137	1	2
Tbx3	0.00122701	0.293255	0.396	0.203	1	2
Psme21	0.00130632	0.422892	0.868	0.766	1	2
B4galt6	0.00133806	0.311113	0.453	0.264	1	2
Tspan311	0.00136814	0.280496	0.604	0.376	1	2
Acadvl	0.00137023	0.298586	0.453	0.261	1	2
Calr2	0.00142423	0.321078	0.981	0.934	1	2
Maged11	0.00147986	0.349905	0.679	0.505	1	2
S100a1	0.0015601	0.274366	0.302	0.135	1	2
Podxl1	0.00176437	0.370343	0.453	0.255	1	2
Foxo4	0.00180858	0.284357	0.415	0.231	1	2
Wars	0.00184801	0.258415	0.509	0.31	1	2
Cenpa1	0.00197418	0.295372	0.774	0.585	1	2
Psip1	0.00197768	0.268162	0.868	0.654	1	2
Mycbp2	0.00198004	0.278454	0.453	0.264	1	2
Pros1	0.00203022	0.339777	0.264	0.113	1	2
Ankrd26	0.00204812	0.302613	0.415	0.236	1	2
Tmbim61	0.00223072	0.27642	0.849	0.692	1	2
Zcchc111	0.00236573	0.362768	0.415	0.253	1	2
Pcgf6	0.00253564	0.281989	0.415	0.25	1	2
Prtg2	0.00256963	0.321897	0.792	0.549	1	2
Cdh21	0.00257256	0.385908	0.396	0.217	1	2
Mgat21	0.00258598	0.324727	0.509	0.319	1	2
Ccnd2	0.00260426	0.556886	0.264	0.126	1	2
Mns1	0.00262368	0.277233	0.509	0.308	1	2
Nup205	0.00266516	0.250204	0.566	0.374	1	2
Igf2bp2	0.00268226	0.328099	0.396	0.228	1	2
Cdk5rap3	0.00280241	0.258642	0.491	0.308	1	2
Rbm48	0.00304841	0.27177	0.302	0.154	1	2
Vegfa	0.00322315	0.274454	0.283	0.135	1	2
Mki671	0.00330388	0.270319	0.566	0.387	1	2
Ergic2	0.00339623	0.292925	0.717	0.475	1	2
Galk1	0.00346066	0.285876	0.736	0.569	1	2
Atp1a1	0.0034901	0.367529	0.66	0.5	1	2
Kdelr3	0.00357945	0.291932	0.283	0.137	1	2
Zranb2	0.00364983	0.264797	0.774	0.596	1	2
Ogt	0.00375347	0.344644	0.472	0.286	1	2
Ilkap	0.00379647	0.257355	0.755	0.555	1	2
Mettl9	0.00384358	0.307048	0.472	0.286	1	2
Fkbp9	0.00391417	0.314083	0.642	0.473	1	2
Plscr1	0.00406975	0.334579	0.491	0.297	1	2
Pgm1	0.00423633	0.338235	0.264	0.118	1	2
Rnf213	0.00440162	0.286958	0.283	0.143	1	2
Cenpe	0.00461793	0.252762	0.679	0.514	1	2
Sh3glb12	0.00498855	0.301128	0.792	0.555	1	2
Sart1	0.00552429	0.290353	0.528	0.357	1	2
Kif5b	0.00563032	0.252306	0.83	0.706	1	2
Tox4	0.00674625	0.257564	0.491	0.335	1	2
Cited11	0.00679919	0.341152	0.377	0.231	1	2
Ddx181	0.00680903	0.255167	0.792	0.615	1	2
Tpr	0.00709442	0.250845	0.887	0.794	1	2
Hes1	0.00713493	0.343265	0.377	0.22	1	2
Sf3b2	0.00727466	0.26291	0.868	0.72	1	2
Cotl11	0.00730315	0.31734	0.434	0.272	1	2
Dnajc31	0.00762084	0.290824	0.566	0.412	1	2
Psme2b1	0.00787266	0.283568	0.679	0.486	1	2
Larp1	0.00792524	0.297347	0.585	0.456	1	2
Bbip1	0.00795643	0.250236	0.396	0.239	1	2
H1f0	0.00806511	0.272115	0.509	0.343	1	2
Golt1b	0.00852022	0.293761	0.547	0.393	1	2
Smc31	0.00922723	0.274876	0.887	0.758	1	2
