# Supplementary material for: Highly parallel and efficient single cell mRNA sequencing with paired picoliter chambers
Source: Nat Commun. 2020 Apr 30;11:2118. doi: 10.1038/s41467-020-15765-0 (PMC7193604; doi:10.1038/s41467-020-15765-0)
Supplement: Supplementary file 14 — Supplementary Data 2 [file 41467_2020_15765_MOESM14_ESM.xlsx]

## Sheet: makers_cluster
Differential gene expression of drug treated and untreated cells
gene	p_val	avg_logFC	pct.1	pct.2	p_val_adj	cluster
RPL10P3	1.6022e-60	1.25068	0.895	0.152	2.72679e-56	0
RPL39	5.56005e-58	1.22981	0.907	0.448	9.46266e-54	0
RP11-742N3.1	4.15527e-55	0.994168	0.837	0.116	7.07185e-51	0
MTATP6P1	2.17507e-54	1.35157	0.744	0.077	3.70175e-50	0
AC004453.8	1.74181e-49	1.08352	0.657	0.048	2.96438e-45	0
RPS28	2.83577e-45	0.966116	0.858	0.384	4.82619e-41	0
RPS29	8.89415e-45	0.940346	0.928	0.613	1.5137e-40	0
RPS21	1.30061e-43	0.602541	0.976	0.89	2.2135e-39	0
RPS16	1.43633e-39	0.387473	0.991	0.984	2.44448e-35	0
RPS25	7.06882e-39	0.627824	0.949	0.8	1.20304e-34	0
ATP5I	1.09979e-38	0.880858	0.864	0.555	1.87172e-34	0
RPL38	4.83704e-37	0.685813	0.931	0.842	8.23215e-33	0
RPL13A	4.22869e-36	0.578242	0.967	0.887	7.1968e-32	0
RPL41	4.47825e-36	0.843468	0.819	0.432	7.62153e-32	0
RPL9	2.42452e-35	0.577368	0.934	0.79	4.12629e-31	0
RPS10	6.66471e-35	0.815078	0.789	0.394	1.13427e-30	0
RPL3P4	3.46848e-34	0.824865	0.482	0.035	5.903e-30	0
COX6A1	3.98466e-33	0.805706	0.831	0.571	6.7815e-29	0
RP11-51O6.1	4.02127e-33	0.801726	0.407	0.01	6.84379e-29	0
RPL32	4.59054e-33	0.509369	0.961	0.926	7.81264e-29	0
RP11-425L10.1	4.89652e-33	0.750829	0.455	0.029	8.33338e-29	0
RPS2	8.64348e-33	0.399447	0.991	1	1.47103e-28	0
AC007969.5	4.2191e-32	0.552273	0.488	0.045	7.18049e-28	0
MIF	7.02695e-32	0.812668	0.72	0.297	1.19592e-27	0
RPL18A	1.09638e-31	0.732008	0.798	0.452	1.86594e-27	0
COX8A	4.71731e-31	0.659162	0.837	0.606	8.02839e-27	0
PPIA	1.8188e-30	0.741452	0.756	0.426	3.09542e-26	0
RPL37	2.328e-30	0.451076	0.94	0.929	3.96203e-26	0
RPS27	2.65441e-29	0.853087	0.645	0.245	4.51754e-25	0
RPS3	5.88768e-29	0.340009	0.991	0.971	1.00202e-24	0
TMSB4X	4.37167e-28	0.695373	0.846	0.59	7.44015e-24	0
MINOS1	5.16003e-28	0.699441	0.828	0.619	8.78185e-24	0
ROMO1	1.07368e-27	0.689426	0.807	0.535	1.8273e-23	0
RPL5P8	3.96493e-27	0.565087	0.37	0.019	6.74792e-23	0
RPL10	1.09656e-26	0.484107	0.922	0.823	1.86624e-22	0
RPS15	9.50934e-26	0.488135	0.925	0.855	1.61839e-21	0
RPLP0	1.07466e-25	0.33446	0.976	0.942	1.82896e-21	0
UBL5	2.03173e-25	0.462992	0.91	0.816	3.4578e-21	0
NDUFA13	7.26726e-25	0.694709	0.738	0.455	1.23681e-20	0
RPLP2	2.01509e-24	0.305431	0.988	0.974	3.42948e-20	0
RPL23A	2.2608e-24	0.619002	0.792	0.59	3.84766e-20	0
NDUFA3	3.06924e-24	0.909762	0.536	0.187	5.22354e-20	0
SNHG5	5.04289e-24	0.397723	0.961	0.929	8.5825e-20	0
RPL13P12	1.03167e-23	0.490728	0.358	0.029	1.7558e-19	0
HSP90AB3P	3.29954e-23	0.417129	0.377	0.039	5.61548e-19	0
GPX4	3.65034e-23	0.544785	0.84	0.668	6.21251e-19	0
RPS23P8	3.72921e-23	0.521606	0.367	0.035	6.34674e-19	0
RP3-486I3.4	8.85577e-23	0.612212	0.322	0.019	1.50716e-18	0
TCEB2	1.13207e-22	0.654794	0.81	0.6	1.92667e-18	0
TUBA1B	2.59998e-22	0.381544	0.982	0.913	4.4249e-18	0
RPL7A	3.56537e-22	0.413215	0.946	0.871	6.0679e-18	0
RP11-864N7.2	3.72243e-22	0.57176	0.307	0.016	6.3352e-18	0
RPS18	3.83118e-22	0.323788	0.979	0.977	6.52028e-18	0
TMA7	9.79236e-22	0.647549	0.599	0.271	1.66656e-17	0
HBA1	1.79754e-21	0.600757	0.922	0.8	3.05924e-17	0
ATP5J2	7.56628e-21	0.384507	0.91	0.79	1.2877e-16	0
RPS15A	2.58575e-20	0.367182	0.967	0.903	4.40069e-16	0
ATP5B	4.0509e-20	0.378934	0.934	0.8	6.89423e-16	0
RPL28	4.49259e-20	0.35987	0.955	0.894	7.64595e-16	0
NDUFA4	7.6508e-20	0.368368	0.919	0.848	1.30209e-15	0
MT-RNR1	1.08759e-19	0.737337	0.904	0.742	1.85098e-15	0
RP11-169K16.7	1.63779e-19	0.41321	0.277	0.016	2.78736e-15	0
SLC25A5	1.78172e-19	0.56019	0.78	0.626	3.03231e-15	0
TOMM7	2.33096e-19	0.388474	0.934	0.813	3.96706e-15	0
TMSB4XP8	2.67705e-19	0.420684	0.307	0.029	4.55607e-15	0
GAGE1	4.22912e-19	0.554922	0.813	0.658	7.19755e-15	0
AC016739.2	4.93704e-19	0.341937	0.328	0.039	8.40234e-15	0
RPL37A	6.58974e-19	0.325002	0.955	0.884	1.12151e-14	0
RPL3	1.73845e-18	0.416937	0.873	0.806	2.95866e-14	0
RPL36	2.48935e-18	0.328617	0.934	0.871	4.23662e-14	0
ATP5C1	3.48966e-18	0.525587	0.72	0.523	5.93905e-14	0
COX5B	3.52455e-18	0.39569	0.864	0.806	5.99843e-14	0
FAU	4.77233e-18	0.381479	0.94	0.823	8.12202e-14	0
POLR2L	1.04385e-17	0.481124	0.804	0.668	1.77653e-13	0
PTMA	2.45715e-17	0.330794	0.94	0.887	4.18182e-13	0
COX4I1	3.79447e-17	0.295044	0.931	0.839	6.45781e-13	0
RP11-475C16.1	4.40884e-17	0.482229	0.256	0.019	7.5034e-13	0
PRDX2	5.19478e-17	0.389969	0.84	0.69	8.841e-13	0
NDUFV1	7.21404e-17	0.510339	0.611	0.326	1.22776e-12	0
NDUFA1	1.25136e-16	0.466959	0.816	0.703	2.12969e-12	0
CTD-3035D6.1	1.31682e-16	0.315621	0.259	0.023	2.24109e-12	0
RPSA	1.37082e-16	0.393474	0.91	0.829	2.333e-12	0
SLIRP	2.11369e-16	0.421369	0.892	0.8	3.59728e-12	0
C14orf2	2.69136e-16	0.46008	0.783	0.639	4.58042e-12	0
TUBB4B	4.30085e-16	0.537252	0.717	0.477	7.31962e-12	0
NMU	4.99102e-16	0.71785	0.636	0.381	8.49422e-12	0
IER2	6.71144e-16	0.675552	0.602	0.326	1.14222e-11	0
TBCA	1.00411e-15	0.521686	0.645	0.403	1.7089e-11	0
UQCR10	1.10931e-15	0.393803	0.804	0.652	1.88793e-11	0
ATP5G3	1.66979e-15	0.281398	0.952	0.916	2.84182e-11	0
OST4	1.67753e-15	0.537662	0.705	0.519	2.85499e-11	0
RPL22	1.96611e-15	0.414585	0.786	0.668	3.34612e-11	0
ZFAS1	3.87378e-15	0.393707	0.816	0.658	6.59279e-11	0
IFITM1	3.97808e-15	0.505632	0.41	0.148	6.77029e-11	0
COX6B1	8.79626e-15	0.436733	0.849	0.735	1.49704e-10	0
LDHB	9.49397e-15	0.309931	0.949	0.865	1.61578e-10	0
RPL12	1.02254e-14	0.323227	0.955	0.874	1.74025e-10	0
NDUFS7	1.25823e-14	0.579809	0.627	0.413	2.14138e-10	0
RPS7	4.15137e-14	0.34171	0.855	0.771	7.06522e-10	0
UQCRQ	7.14341e-14	0.273224	0.907	0.861	1.21574e-09	0
HBA2	7.6598e-14	0.444148	0.886	0.765	1.30362e-09	0
RPL10A	1.13814e-13	0.325509	0.91	0.81	1.93701e-09	0
NDUFB1	1.97983e-13	0.410534	0.633	0.426	3.36948e-09	0
TXN	2.19154e-13	0.421073	0.816	0.687	3.72978e-09	0
HIST1H1C	2.34522e-13	0.539483	0.795	0.594	3.99133e-09	0
GAPDH	3.24235e-13	0.279737	0.964	0.945	5.51816e-09	0
SNHG8	4.21275e-13	0.518945	0.527	0.303	7.16967e-09	0
NDUFS6	4.67966e-13	0.376411	0.828	0.729	7.96431e-09	0
ATP5D	5.35323e-13	0.489747	0.584	0.368	9.11066e-09	0
C11orf31	7.38106e-13	0.312719	0.491	0.235	1.25618e-08	0
VCX3B	7.44468e-13	0.457558	0.328	0.09	1.26701e-08	0
ATP5E	1.0501e-12	0.296117	0.907	0.842	1.78717e-08	0
NDUFB3	1.18029e-12	0.560119	0.5	0.274	2.00873e-08	0
USMG5	1.89356e-12	0.301968	0.913	0.877	3.22265e-08	0
GNB2L1	2.01818e-12	0.298428	0.961	0.894	3.43474e-08	0
SLC25A3	2.14376e-12	0.26845	0.904	0.819	3.64847e-08	0
RPL27A	2.70013e-12	0.266623	0.982	0.942	4.59536e-08	0
UBALD2	3.03581e-12	0.438982	0.392	0.161	5.16664e-08	0
LINC00152	3.24306e-12	0.451979	0.62	0.423	5.51937e-08	0
DPM3	3.71109e-12	0.324498	0.328	0.11	6.31591e-08	0
MAZ	4.24408e-12	0.514971	0.488	0.261	7.223e-08	0
SETD5-AS1	4.66286e-12	0.670149	0.431	0.206	7.93573e-08	0
SMIM4	8.3254e-12	0.491191	0.28	0.077	1.4169e-07	0
GUK1	1.2182e-11	0.421791	0.732	0.594	2.07326e-07	0
GADD45GIP1	1.37219e-11	0.349742	0.804	0.674	2.33534e-07	0
COX6C	1.64256e-11	0.335002	0.846	0.774	2.79546e-07	0
NHP2L1	1.97207e-11	0.318554	0.762	0.668	3.35627e-07	0
SIVA1	2.18494e-11	0.527833	0.614	0.432	3.71855e-07	0
BOLA3	2.46438e-11	0.382873	0.678	0.548	4.19412e-07	0
NDUFB9	2.98379e-11	0.321431	0.831	0.732	5.07811e-07	0
DDIT3	4.19178e-11	0.582367	0.488	0.265	7.134e-07	0
UQCRC1	6.50203e-11	0.458142	0.464	0.239	1.10658e-06	0
TMEM160	6.5932e-11	0.671675	0.482	0.277	1.1221e-06	0
SNHG17	7.0716e-11	0.463947	0.292	0.097	1.20352e-06	0
ATXN2L	7.57688e-11	0.529877	0.295	0.097	1.28951e-06	0
C4orf48	7.70134e-11	0.569444	0.44	0.232	1.31069e-06	0
AKR1C1	1.03994e-10	0.518965	0.515	0.31	1.76988e-06	0
SLC25A6	1.32239e-10	0.315296	0.777	0.69	2.25058e-06	0
NDUFB7	1.36374e-10	0.359396	0.684	0.577	2.32095e-06	0
STRA13	1.57535e-10	0.338917	0.717	0.6	2.68109e-06	0
TTLL12	1.8046e-10	0.594868	0.41	0.197	3.07126e-06	0
PET100	2.0641e-10	0.511407	0.328	0.126	3.51289e-06	0
DANCR	2.51738e-10	0.416492	0.687	0.548	4.28432e-06	0
C1orf43	2.66143e-10	0.466953	0.518	0.329	4.52949e-06	0
ATP5G1	2.70498e-10	0.346562	0.708	0.571	4.60361e-06	0
NOP10	2.77094e-10	0.324125	0.596	0.432	4.71587e-06	0
SNRNP25	3.08451e-10	0.356556	0.645	0.503	5.24954e-06	0
SDF2L1	3.31653e-10	0.403343	0.783	0.706	5.64439e-06	0
C7orf55	3.33357e-10	0.386584	0.262	0.081	5.6734e-06	0
TIMM13	4.9575e-10	0.408537	0.66	0.5	8.43718e-06	0
MRPL41	6.57903e-10	0.348293	0.747	0.655	1.11968e-05	0
SNRPG	6.89633e-10	0.27793	0.783	0.703	1.17369e-05	0
HSPB1	1.10703e-09	0.294542	0.765	0.613	1.88405e-05	0
NDUFS3	1.52797e-09	0.400968	0.584	0.435	2.60044e-05	0
TOMM40	1.66869e-09	0.503802	0.542	0.374	2.83994e-05	0
UROD	1.79825e-09	0.297042	0.822	0.735	3.06044e-05	0
HIST1H2AC	1.85423e-09	0.500733	0.53	0.358	3.15571e-05	0
ZNF593	2.1257e-09	0.29529	0.539	0.348	3.61772e-05	0
COX7B	2.4017e-09	0.284056	0.822	0.732	4.08745e-05	0
RP11-304L19.5	2.57799e-09	0.256011	0.322	0.129	4.38747e-05	0
MDH2	3.01959e-09	0.333319	0.759	0.639	5.13903e-05	0
HSPA5	3.55605e-09	0.527462	0.545	0.381	6.05203e-05	0
PAFAH1B3	5.52469e-09	0.426972	0.587	0.435	9.40247e-05	0
RPL26	8.73482e-09	0.266166	0.901	0.852	0.000148658	0
ATP5G2	1.04703e-08	0.299659	0.723	0.626	0.000178194	0
MIR4435-1HG	1.0805e-08	0.281295	0.44	0.248	0.00018389	0
EIF3B	1.11113e-08	0.360197	0.702	0.603	0.000189104	0
CCDC85B	1.86063e-08	0.461185	0.407	0.229	0.00031666	0
RBM8A	1.96128e-08	0.321072	0.696	0.568	0.000333791	0
PPIE	2.23337e-08	0.28113	0.458	0.274	0.000380097	0
RPS3A	2.76947e-08	0.290782	0.575	0.406	0.000471336	0
SLC39A4	2.94207e-08	0.459229	0.307	0.142	0.00050071	0
CBS	3.50736e-08	0.37231	0.476	0.297	0.000596918	0
ARPC3	3.55819e-08	0.408931	0.56	0.406	0.000605568	0
C16orf13	4.93674e-08	0.349349	0.554	0.394	0.000840183	0
FASN	5.08676e-08	0.432659	0.352	0.187	0.000865715	0
MRPS34	5.15306e-08	0.325862	0.62	0.468	0.000876999	0
DDT	5.2465e-08	0.429736	0.458	0.29	0.000892902	0
RFXANK	7.38415e-08	0.287501	0.431	0.258	0.00125671	0
CCND3	8.9843e-08	0.320624	0.542	0.377	0.00152904	0
ATF7IP2	1.19265e-07	0.430261	0.407	0.223	0.00202978	0
NDUFV2	1.33195e-07	0.32202	0.37	0.206	0.00226684	0
CNOT1	1.46679e-07	0.449574	0.367	0.197	0.00249632	0
UBE2I	1.475e-07	0.421239	0.551	0.416	0.0025103	0
RP11-462G2.1	1.54598e-07	0.394478	0.5	0.345	0.0026311	0
LSMD1	1.75284e-07	0.504143	0.449	0.297	0.00298316	0
LAMTOR4	2.29682e-07	0.284147	0.614	0.468	0.00390895	0
SNHG12	3.09245e-07	0.357644	0.31	0.155	0.00526304	0
APOC1	3.13303e-07	0.264343	0.413	0.242	0.0053321	0
KEAP1	3.23942e-07	0.290699	0.416	0.245	0.00551317	0
NUDC	3.36826e-07	0.263459	0.807	0.713	0.00573244	0
TRMT112	4.86028e-07	0.253699	0.681	0.6	0.00827172	0
SNHG3	5.07152e-07	0.370591	0.645	0.565	0.00863122	0
GUSB	5.67026e-07	0.331594	0.44	0.287	0.00965022	0
C22orf39	5.81997e-07	0.522599	0.446	0.3	0.00990501	0
SF3B5	6.1219e-07	0.304188	0.654	0.565	0.0104189	0
GSTK1	6.53621e-07	0.250735	0.398	0.242	0.011124	0
NDUFB11	7.08257e-07	0.257963	0.654	0.542	0.0120538	0
PHPT1	8.31317e-07	0.381305	0.614	0.51	0.0141482	0
FBXW5	8.35079e-07	0.418683	0.286	0.135	0.0142122	0
MRPL21	9.08038e-07	0.291206	0.705	0.587	0.0154539	0
SNRNP200	1.01855e-06	0.303879	0.416	0.255	0.0173346	0
NDUFA11	1.16357e-06	0.32523	0.536	0.397	0.0198027	0
HIST1H2BK	1.18976e-06	0.311256	0.816	0.726	0.0202485	0
PRSS21	1.38329e-06	0.515991	0.413	0.268	0.0235422	0
C8orf59	1.46413e-06	0.296301	0.663	0.594	0.024918	0
GLA	1.4846e-06	0.468616	0.265	0.129	0.0252664	0
PPIF	1.51124e-06	0.253758	0.467	0.306	0.0257198	0
ZNF622	1.74045e-06	0.289641	0.349	0.206	0.0296208	0
NDUFA10	1.98878e-06	0.440673	0.395	0.258	0.0338471	0
CYBA	2.0289e-06	0.267062	0.675	0.594	0.0345298	0
TRIM28	2.46574e-06	0.372677	0.479	0.335	0.0419645	0
NDUFA2	3.012e-06	0.296341	0.639	0.545	0.0512612	0
TSC22D4	3.13017e-06	0.426862	0.259	0.126	0.0532723	0
APOE	3.13815e-06	0.495862	0.461	0.335	0.0534082	0
EIF3L	3.44999e-06	0.335112	0.512	0.394	0.0587153	0
C20orf24	3.64047e-06	0.433513	0.515	0.397	0.0619572	0
GLRX3	4.68647e-06	0.368344	0.599	0.526	0.079759	0
FKBP2	4.77281e-06	0.320201	0.608	0.5	0.0812285	0
MRPL34	4.91788e-06	0.263793	0.479	0.358	0.0836974	0
IER3	4.97002e-06	0.504083	0.271	0.139	0.0845848	0
CHCHD7	5.15174e-06	0.285231	0.452	0.323	0.0876774	0
PPP1R14A	6.62519e-06	0.339124	0.358	0.226	0.112754	0
UBC	1.19094e-05	0.299203	0.551	0.426	0.202687	0
TMC6	1.25614e-05	0.375507	0.256	0.129	0.213783	0
E2F4	1.25942e-05	0.327876	0.346	0.206	0.214341	0
COX17	1.37655e-05	0.330333	0.346	0.216	0.234274	0
SEC31B	1.75986e-05	0.356315	0.355	0.216	0.29951	0
FH	1.76041e-05	0.329965	0.446	0.335	0.299604	0
AC093323.3	2.28928e-05	0.270159	0.271	0.148	0.389612	0
RRP1	2.99329e-05	0.358599	0.377	0.248	0.509429	0
C19orf48	3.05752e-05	0.370557	0.431	0.306	0.520359	0
ATF4	3.28268e-05	0.373221	0.539	0.435	0.558679	0
PSMA5	3.6168e-05	0.309811	0.651	0.552	0.615544	0
COMT	3.76531e-05	0.275157	0.623	0.542	0.640819	0
JUN	4.08083e-05	0.263824	0.584	0.484	0.694516	0
HMGN5	4.83128e-05	0.305805	0.446	0.306	0.822236	0
SNHG1	5.62323e-05	0.290222	0.56	0.465	0.957017	0
KLF1	5.90838e-05	0.364902	0.331	0.206	1	0
PPM1F	5.99303e-05	0.365673	0.434	0.319	1	0
SLC1A5	6.54056e-05	0.312503	0.395	0.274	1	0
PPP4C	7.06326e-05	0.255446	0.407	0.287	1	0
SLC39A3	7.13651e-05	0.389352	0.343	0.229	1	0
SNCG	7.82226e-05	0.32494	0.322	0.197	1	0
POLR2F	8.2754e-05	0.261922	0.636	0.568	1	0
RP11-1094M14.11	8.48959e-05	0.299741	0.386	0.265	1	0
HIST1H2BJ	9.23172e-05	0.347994	0.337	0.223	1	0
NOP16	9.58299e-05	0.302619	0.533	0.435	1	0
RBM42	0.000150941	0.360757	0.425	0.31	1	0
CYSTM1	0.000187876	0.280414	0.392	0.277	1	0
ATP5H	0.000193553	0.289904	0.53	0.445	1	0
NTMT1	0.000211834	0.32067	0.328	0.226	1	0
HIST1H4C	0.000217409	0.288644	0.34	0.226	1	0
ACN9	0.000224341	0.307242	0.446	0.358	1	0
AP2S1	0.000257111	0.262532	0.581	0.532	1	0
CMC2	0.000266157	0.338934	0.416	0.326	1	0
TRAPPC2L	0.000273447	0.279337	0.334	0.223	1	0
PFDN6	0.000283365	0.282877	0.599	0.539	1	0
DHX30	0.000318846	0.260619	0.316	0.213	1	0
C19orf24	0.000339233	0.309447	0.301	0.194	1	0
SEC61G	0.000355715	0.303358	0.566	0.516	1	0
PCNA	0.00036202	0.264776	0.554	0.477	1	0
NPM3	0.000375272	0.251156	0.515	0.426	1	0
TMEM141	0.000403458	0.346824	0.328	0.232	1	0
JMJD6	0.000432095	0.288113	0.316	0.216	1	0
DCXR	0.000474152	0.33511	0.413	0.319	1	0
MRPS36	0.000516627	0.321624	0.392	0.297	1	0
ZNHIT1	0.00063818	0.258703	0.494	0.419	1	0
EIF1AX	0.000781555	0.291921	0.623	0.574	1	0
C12orf57	0.000795899	0.263425	0.425	0.326	1	0
EEF1B2	0.000862726	0.309208	0.548	0.5	1	0
USP20	0.00105073	0.290682	0.292	0.2	1	0
SRSF6	0.00114994	0.394016	0.349	0.265	1	0
TIMM17B	0.00116879	0.265837	0.44	0.355	1	0
SWI5	0.00137069	0.338034	0.361	0.268	1	0
COMMD4	0.00140107	0.336857	0.383	0.313	1	0
ZBTB8OS	0.00165027	0.330483	0.497	0.419	1	0
SNRNP70	0.0018295	0.262447	0.461	0.377	1	0
C19orf53	0.00189573	0.263237	0.59	0.539	1	0
PGAM1	0.00244732	0.345763	0.458	0.39	1	0
CCNL1	0.00272515	0.255644	0.446	0.377	1	0
FAM195A	0.0027688	0.274997	0.283	0.2	1	0
LAGE3	0.00287474	0.27031	0.452	0.394	1	0
DBI	0.00291595	0.268675	0.313	0.229	1	0
NDUFS8	0.00298786	0.266849	0.458	0.387	1	0
NQO1	0.00375192	0.264014	0.256	0.181	1	0
PVT1	0.00486964	0.256912	0.259	0.184	1	0
DDB1	0.00555258	0.341729	0.38	0.313	1	0
MIEN1	0.00800796	0.331304	0.422	0.361	1	0
MAD2L1BP	0.00823467	0.262589	0.286	0.216	1	0
COPS3	0.00835875	0.316416	0.349	0.274	1	0
MALAT11	3.81071e-73	4.49844	0.694	0	6.48544e-69	1
RPL241	4.10937e-69	2.10288	0.665	0	6.99373e-65	1
HSP90AB11	9.89262e-34	0.585714	0.942	0.958	1.68362e-29	1
PYURF1	2.2271e-31	0.618744	0.345	0	3.79029e-27	1
SSB1	1.61574e-24	0.554019	0.861	0.901	2.74984e-20	1
RNF81	3.97639e-24	0.456807	0.271	0	6.76741e-20	1
DIAPH31	3.35268e-23	0.484266	0.306	0.018	5.70592e-19	1
HMMR1	8.05449e-23	0.955636	0.552	0.223	1.37079e-18	1
HSP90AA11	4.94556e-22	0.441396	0.965	0.982	8.41685e-18	1
TLN11	6.60824e-22	0.735067	0.487	0.148	1.12466e-17	1
GLYR11	2.05911e-21	0.470313	0.284	0.018	3.5044e-17	1
ZBTB381	7.72134e-21	0.533663	0.355	0.06	1.31409e-16	1
NAP1L11	2.39734e-20	0.429557	0.89	0.901	4.08003e-16	1
CAPN21	2.82373e-19	0.62191	0.558	0.235	4.80571e-15	1
CREM1	3.41894e-19	0.671481	0.426	0.12	5.81869e-15	1
RAI141	4.02042e-19	0.716327	0.413	0.105	6.84235e-15	1
PPIG1	4.26212e-19	0.673303	0.787	0.693	7.25371e-15	1
CCDC821	5.46435e-18	0.537707	0.352	0.078	9.29978e-14	1
TOP11	2.22364e-17	0.715047	0.716	0.533	3.78441e-13	1
SMC41	3.93316e-17	0.698993	0.713	0.575	6.69385e-13	1
SMC61	5.43437e-17	0.658637	0.529	0.22	9.24875e-13	1
AURKA1	1.47132e-16	0.78541	0.548	0.259	2.50404e-12	1
CENPE1	5.53348e-16	0.778777	0.423	0.148	9.41742e-12	1
ANXA51	1.28604e-15	0.42139	0.326	0.075	2.18872e-11	1
UBE2B1	1.4521e-15	0.652216	0.468	0.184	2.47133e-11	1
AC015987.21	4.31896e-15	0.424527	0.274	0.048	7.35044e-11	1
PHACTR21	7.01781e-15	0.532427	0.381	0.12	1.19436e-10	1
SEPT71	7.0651e-15	0.553779	0.532	0.259	1.20241e-10	1
GOLGA41	9.21755e-15	0.587596	0.539	0.259	1.56873e-10	1
SYNC1	1.81164e-14	0.625128	0.394	0.133	3.08322e-10	1
VAPA1	1.9244e-14	0.684001	0.677	0.488	3.27514e-10	1
ASPM1	3.18936e-14	0.567492	0.381	0.12	5.42797e-10	1
SMARCC11	4.58038e-14	0.62289	0.626	0.407	7.79534e-10	1
FUBP11	7.19561e-14	0.550454	0.513	0.244	1.22462e-09	1
CTD-2256P15.41	7.37312e-14	0.466637	0.252	0.045	1.25483e-09	1
SLK1	8.55643e-14	0.509869	0.419	0.169	1.45622e-09	1
TAX1BP11	1.17881e-13	0.681917	0.597	0.373	2.00622e-09	1
C6orf621	1.82532e-13	0.578277	0.455	0.196	3.10651e-09	1
HNRNPA2B11	2.20163e-13	0.461846	0.8	0.828	3.74695e-09	1
CDC42BPA1	2.51699e-13	0.423589	0.368	0.117	4.28367e-09	1
RHOBTB31	2.77037e-13	0.64511	0.623	0.38	4.71489e-09	1
ACBD31	3.34005e-13	0.467364	0.413	0.154	5.68443e-09	1
OSBPL81	4.69319e-13	0.500088	0.403	0.157	7.98734e-09	1
CLCN31	6.20731e-13	0.357767	0.294	0.075	1.05642e-08	1
NOL71	6.43854e-13	0.503966	0.752	0.63	1.09578e-08	1
HNRNPR1	8.2962e-13	0.547501	0.716	0.608	1.41193e-08	1
DNAJC22	9.66461e-13	0.577753	0.742	0.623	1.64482e-08	1
RB1CC11	9.87304e-13	0.610914	0.529	0.28	1.68029e-08	1
TCERG11	1.09169e-12	0.590307	0.594	0.364	1.85795e-08	1
GRB21	1.16359e-12	0.5157	0.548	0.298	1.98032e-08	1
PCM11	1.17453e-12	0.45743	0.442	0.187	1.99894e-08	1
RAD211	1.19367e-12	0.600568	0.59	0.346	2.0315e-08	1
NOSTRIN1	1.33895e-12	0.585581	0.477	0.226	2.27876e-08	1
PRPF40A1	1.47318e-12	0.485156	0.794	0.741	2.50721e-08	1
ACTB1	2.15869e-12	0.586288	0.8	0.759	3.67388e-08	1
TPM41	2.51855e-12	0.492196	0.377	0.139	4.28631e-08	1
NONO1	2.67428e-12	0.601593	0.471	0.226	4.55135e-08	1
KIF20B1	2.72893e-12	0.630878	0.59	0.373	4.64437e-08	1
KIAA14301	2.97723e-12	0.409654	0.361	0.13	5.06695e-08	1
KIF2A1	3.15395e-12	0.51698	0.394	0.16	5.36771e-08	1
RAB1A1	3.33538e-12	0.589843	0.506	0.262	5.67648e-08	1
BAZ1B1	4.20419e-12	0.575995	0.626	0.416	7.15512e-08	1
PRC11	6.25355e-12	0.466673	0.448	0.196	1.06429e-07	1
SLC16A11	6.26713e-12	0.706898	0.487	0.25	1.0666e-07	1
TPX21	6.52158e-12	0.479765	0.542	0.286	1.10991e-07	1
ACTR21	8.45697e-12	0.518057	0.629	0.416	1.43929e-07	1
KB-1208A12.31	9.5307e-12	0.565481	0.329	0.111	1.62203e-07	1
EEA11	1.07019e-11	0.380359	0.297	0.087	1.82135e-07	1
FAM211A1	1.08856e-11	0.897741	0.645	0.428	1.85262e-07	1
USP471	1.0932e-11	0.473607	0.429	0.184	1.86051e-07	1
MT-CYB1	1.14863e-11	0.405946	0.845	0.925	1.95485e-07	1
CENPF1	1.67743e-11	0.664261	0.535	0.319	2.85483e-07	1
LRIF11	1.79364e-11	0.491314	0.435	0.199	3.05259e-07	1
ROCK21	1.80815e-11	0.439981	0.384	0.151	3.07729e-07	1
CSNK1A11	2.05998e-11	0.431405	0.332	0.108	3.50589e-07	1
JMJD1C1	2.11533e-11	0.390618	0.358	0.127	3.60009e-07	1
KRT181	2.21759e-11	0.902787	0.742	0.654	3.77412e-07	1
THUMPD31	2.285e-11	0.451917	0.452	0.205	3.88884e-07	1
SUZ121	2.69588e-11	0.549094	0.477	0.238	4.58813e-07	1
CLINT11	2.74572e-11	0.473695	0.406	0.178	4.67295e-07	1
MT-ND4L1	3.27062e-11	0.710749	0.584	0.398	5.56627e-07	1
TPR1	3.36782e-11	0.558099	0.639	0.44	5.73169e-07	1
STRBP1	4.31671e-11	0.354713	0.448	0.205	7.3466e-07	1
PTPN111	4.43684e-11	0.579397	0.387	0.163	7.55107e-07	1
KIAA15861	4.54153e-11	0.386527	0.339	0.12	7.72923e-07	1
C1orf561	4.86674e-11	0.504328	0.297	0.096	8.28271e-07	1
CALU1	5.46568e-11	0.538173	0.616	0.425	9.30203e-07	1
TRIM591	5.6024e-11	0.319713	0.252	0.063	9.53473e-07	1
CEP2901	5.67382e-11	0.622262	0.339	0.12	9.65627e-07	1
EIF3A1	7.04315e-11	0.51427	0.648	0.473	1.19867e-06	1
CUL51	7.1751e-11	0.445831	0.419	0.193	1.22113e-06	1
KIF5B1	7.32327e-11	0.467284	0.574	0.383	1.24635e-06	1
EIF51	7.43571e-11	0.486273	0.677	0.518	1.26548e-06	1
NCL1	7.59659e-11	0.428229	0.848	0.828	1.29286e-06	1
YWHAZ1	7.71016e-11	0.530618	0.597	0.41	1.31219e-06	1
SMC31	8.48732e-11	0.459269	0.606	0.367	1.44446e-06	1
EPB411	9.40075e-11	0.417263	0.465	0.229	1.59991e-06	1
SCAF111	1.0909e-10	0.362811	0.523	0.268	1.8566e-06	1
MBD41	1.16892e-10	0.441387	0.506	0.271	1.98938e-06	1
YTHDC11	1.55889e-10	0.439104	0.452	0.214	2.65307e-06	1
COL4A3BP1	2.19544e-10	0.347044	0.31	0.102	3.73642e-06	1
NAA151	2.49445e-10	0.456709	0.5	0.268	4.2453e-06	1
APLP21	2.94279e-10	0.510091	0.49	0.268	5.00834e-06	1
LIMS11	2.99439e-10	0.600415	0.577	0.398	5.09616e-06	1
DHX291	3.00528e-10	0.428554	0.432	0.208	5.11469e-06	1
THRAP31	3.08018e-10	0.354047	0.397	0.169	5.24215e-06	1
RAD501	3.14732e-10	0.402594	0.59	0.358	5.35642e-06	1
AGPS1	3.15199e-10	0.395636	0.294	0.096	5.36438e-06	1
DEK1	3.26581e-10	0.461754	0.803	0.741	5.55808e-06	1
AASDHPPT1	3.30677e-10	0.567806	0.435	0.22	5.62779e-06	1
MSI21	3.32794e-10	0.338931	0.39	0.16	5.66383e-06	1
ARL5A1	3.94661e-10	0.49553	0.555	0.34	6.71673e-06	1
GOLIM41	4.05548e-10	0.352463	0.345	0.133	6.90202e-06	1
USP81	5.22864e-10	0.5818	0.423	0.199	8.89863e-06	1
SNX61	6.03609e-10	0.331378	0.287	0.096	1.02728e-05	1
CMAS1	6.03824e-10	0.418459	0.435	0.211	1.02765e-05	1
SGOL21	6.64846e-10	0.447864	0.329	0.123	1.1315e-05	1
PTPN13	6.7613e-10	0.426964	0.442	0.211	1.15071e-05	1
CASP8AP21	7.74368e-10	0.264219	0.271	0.084	1.3179e-05	1
BOD1L11	7.8141e-10	0.381695	0.294	0.102	1.32988e-05	1
NCOA41	8.8016e-10	0.471468	0.519	0.289	1.49794e-05	1
ZFR1	8.83867e-10	0.344564	0.345	0.136	1.50425e-05	1
RFC11	9.81659e-10	0.429824	0.458	0.226	1.67069e-05	1
SMC1A1	1.15097e-09	0.430697	0.442	0.223	1.95884e-05	1
HSPH11	1.27316e-09	0.523051	0.5	0.286	2.16679e-05	1
TMOD31	1.27685e-09	0.321928	0.365	0.151	2.17307e-05	1
ZC3H151	1.54027e-09	0.476117	0.713	0.651	2.62138e-05	1
MRPS101	1.58656e-09	0.434395	0.519	0.322	2.70017e-05	1
ZCCHC71	1.59472e-09	0.556652	0.413	0.196	2.71405e-05	1
GCC21	1.68187e-09	0.484396	0.374	0.175	2.86237e-05	1
CCDC88A1	1.70512e-09	0.423718	0.513	0.283	2.90194e-05	1
FECH1	1.79382e-09	0.482417	0.371	0.163	3.05289e-05	1
HNRNPU1	1.96496e-09	0.556564	0.674	0.554	3.34416e-05	1
IGF2BP31	2.01833e-09	0.42258	0.442	0.22	3.43499e-05	1
MARCH71	2.24551e-09	0.308072	0.365	0.157	3.82164e-05	1
SPATS2L1	2.33098e-09	0.386287	0.365	0.16	3.96709e-05	1
USP151	2.78457e-09	0.401075	0.445	0.235	4.73906e-05	1
EIF4E1	2.89624e-09	0.369531	0.294	0.105	4.9291e-05	1
MT-ATP81	2.94503e-09	0.531456	0.7	0.608	5.01214e-05	1
EIF2S31	3.08676e-09	0.495317	0.552	0.343	5.25335e-05	1
LMAN11	3.17538e-09	0.423863	0.552	0.349	5.40419e-05	1
TGS11	3.25812e-09	0.338689	0.345	0.154	5.545e-05	1
BNIP3L1	3.3476e-09	0.349504	0.335	0.136	5.69728e-05	1
SUPT16H1	3.47092e-09	0.455932	0.455	0.238	5.90715e-05	1
CCDC181	3.65665e-09	0.352959	0.352	0.151	6.22325e-05	1
ZNF3261	4.08936e-09	0.555206	0.477	0.295	6.95968e-05	1
CPEB41	4.34294e-09	0.43678	0.281	0.102	7.39125e-05	1
KRR11	5.3173e-09	0.4133	0.519	0.304	9.0495e-05	1
PPP1CB1	5.55298e-09	0.52986	0.4	0.19	9.45061e-05	1
NSRP11	6.08266e-09	0.456099	0.639	0.464	0.000103521	1
TLK11	6.5722e-09	0.291079	0.281	0.099	0.000111852	1
CLIP11	6.64518e-09	0.330599	0.271	0.096	0.000113094	1
SRPK11	7.28869e-09	0.445216	0.587	0.401	0.000124046	1
ANP32E1	7.71035e-09	0.495522	0.561	0.389	0.000131223	1
TERF11	9.67691e-09	0.330961	0.323	0.133	0.000164691	1
DARS1	9.85572e-09	0.447899	0.613	0.416	0.000167735	1
MKI67IP1	1.03075e-08	0.459892	0.571	0.361	0.000175424	1
HHEX1	1.09029e-08	0.408661	0.374	0.175	0.000185557	1
PABPC11	1.10039e-08	0.256881	0.923	0.94	0.000187276	1
CDC5L1	1.23948e-08	0.41032	0.529	0.313	0.000210946	1
RFK1	1.2449e-08	0.398799	0.306	0.123	0.000211869	1
YES11	1.43176e-08	0.42688	0.358	0.16	0.000243671	1
NCAPG1	1.72138e-08	0.341285	0.445	0.229	0.000292961	1
CCAR11	1.76266e-08	0.469555	0.706	0.645	0.000299987	1
FXR11	1.94757e-08	0.529204	0.568	0.373	0.000331457	1
TSPAN31	1.96267e-08	0.329728	0.29	0.114	0.000334027	1
CPED11	2.02242e-08	0.439837	0.555	0.361	0.000344196	1
TROVE21	2.0699e-08	0.337834	0.419	0.211	0.000352276	1
GPBP11	2.44094e-08	0.460275	0.384	0.187	0.000415423	1
GTF3C61	2.48929e-08	0.476463	0.619	0.425	0.000423652	1
FAM83A1	2.54337e-08	0.493322	0.577	0.404	0.000432857	1
CANX1	2.60991e-08	0.535185	0.623	0.443	0.00044418	1
MTIF21	2.73968e-08	0.337641	0.529	0.319	0.000466266	1
RBM271	2.83531e-08	0.380372	0.429	0.223	0.000482541	1
SET1	2.87921e-08	0.312259	0.794	0.816	0.000490014	1
EIF2AK11	3.13789e-08	0.36936	0.397	0.205	0.000534038	1
NUF21	3.20086e-08	0.393015	0.413	0.208	0.000544755	1
FAF21	3.26512e-08	0.444733	0.281	0.105	0.00055569	1
MORF4L21	3.3766e-08	0.450755	0.552	0.361	0.000574664	1
CWC221	3.52362e-08	0.322706	0.465	0.256	0.000599685	1
WEE11	3.65478e-08	0.341454	0.361	0.163	0.000622007	1
CCDC661	3.88441e-08	0.273393	0.258	0.093	0.000661088	1
DENR1	4.10536e-08	0.36453	0.581	0.389	0.000698691	1
MYL61	4.31014e-08	0.28874	0.813	0.825	0.000733542	1
ZNF6381	4.53948e-08	0.2553	0.31	0.13	0.000772574	1
PPP2R2A1	4.69554e-08	0.45769	0.416	0.217	0.000799133	1
TM9SF31	4.77766e-08	0.31969	0.41	0.214	0.000813111	1
FAM98A1	4.88174e-08	0.318331	0.355	0.166	0.000830823	1
CAST1	5.15432e-08	0.478449	0.471	0.277	0.000877214	1
VRK11	5.85608e-08	0.435178	0.539	0.364	0.000996646	1
HK11	6.05006e-08	0.414382	0.503	0.298	0.00102966	1
RAB5A1	6.08081e-08	0.330632	0.274	0.105	0.00103489	1
RSL1D11	6.30041e-08	0.455785	0.713	0.681	0.00107227	1
EIF5B1	6.52979e-08	0.292343	0.848	0.889	0.00111131	1
KIF141	7.36219e-08	0.344313	0.355	0.166	0.00125297	1
RDH101	7.89758e-08	0.469911	0.306	0.136	0.00134409	1
BPTF1	8.10137e-08	0.315924	0.39	0.196	0.00137877	1
BDP11	8.44941e-08	0.269757	0.319	0.136	0.001438	1
NUB11	9.17661e-08	0.289521	0.361	0.181	0.00156177	1
CD591	9.74505e-08	0.482569	0.59	0.422	0.00165851	1
YY11	1.0088e-07	0.553844	0.584	0.41	0.00171688	1
ZYX1	1.04898e-07	0.363092	0.284	0.114	0.00178526	1
MAD2L11	1.07729e-07	0.357924	0.468	0.25	0.00183344	1
ANP32B1	1.23946e-07	0.314292	0.887	0.87	0.00210944	1
PTPN121	1.30296e-07	0.341075	0.261	0.099	0.0022175	1
BAZ1A1	1.41983e-07	0.443345	0.5	0.316	0.0024164	1
FEZ21	1.58652e-07	0.290461	0.268	0.105	0.0027001	1
RSRC11	1.61195e-07	0.393871	0.5	0.322	0.00274338	1
HP1BP31	1.66105e-07	0.475248	0.523	0.334	0.00282694	1
MYC1	1.68307e-07	0.35107	0.429	0.235	0.00286441	1
USP481	1.69525e-07	0.423692	0.497	0.295	0.00288515	1
PTP4A21	1.69973e-07	0.385102	0.755	0.708	0.00289277	1
CCDC911	1.70255e-07	0.369597	0.39	0.205	0.00289757	1
RP11-386G11.101	1.83717e-07	0.364313	0.326	0.151	0.00312669	1
SPDL11	1.85227e-07	0.366787	0.403	0.217	0.00315238	1
DDX101	1.87848e-07	0.370865	0.41	0.22	0.00319699	1
BRD71	1.94519e-07	0.324405	0.426	0.226	0.00331051	1
STAG21	1.99923e-07	0.290926	0.377	0.196	0.00340249	1
LARS1	2.03915e-07	0.401348	0.535	0.358	0.00347043	1
ZFAND61	2.0844e-07	0.319633	0.313	0.142	0.00354744	1
HLTF1	2.27747e-07	0.31386	0.271	0.114	0.00387603	1
SENP61	2.35965e-07	0.292207	0.329	0.154	0.0040159	1
DDX211	2.3609e-07	0.29991	0.881	0.889	0.00401801	1
MAP4K41	2.43424e-07	0.326547	0.335	0.154	0.00414284	1
MT-ND61	2.53755e-07	0.480561	0.565	0.41	0.00431865	1
MKI671	2.78075e-07	0.340207	0.329	0.154	0.00473255	1
TNPO11	2.80292e-07	0.29676	0.342	0.166	0.0047703	1
CWC271	2.8592e-07	0.404356	0.516	0.319	0.00486608	1
ATG101	2.98306e-07	0.425966	0.277	0.123	0.00507688	1
SLTM1	2.99893e-07	0.439222	0.613	0.455	0.00510388	1
DHX361	3.43176e-07	0.37406	0.506	0.343	0.00584052	1
FAM60A1	3.49694e-07	0.322759	0.306	0.142	0.00595145	1
ZKSCAN11	3.5154e-07	0.376126	0.39	0.202	0.00598286	1
LYRM71	3.58085e-07	0.438881	0.426	0.232	0.00609425	1
IPO71	3.69605e-07	0.282265	0.494	0.298	0.00629031	1
CTNNAL11	3.89365e-07	0.368304	0.4	0.214	0.00662661	1
SLMO21	4.24823e-07	0.385593	0.41	0.226	0.00723007	1
ABI11	4.3731e-07	0.325595	0.287	0.13	0.00744258	1
GMCL11	4.49358e-07	0.327743	0.281	0.12	0.00764763	1
TTK1	4.58992e-07	0.27709	0.306	0.139	0.00781159	1
G3BP11	4.6529e-07	0.396518	0.516	0.337	0.00791877	1
CMIP1	4.74377e-07	0.344982	0.348	0.172	0.00807342	1
OCIAD11	4.94066e-07	0.401452	0.516	0.334	0.00840851	1
FNBP41	4.94255e-07	0.327671	0.361	0.184	0.00841172	1
ARID4B1	5.23261e-07	0.282098	0.4	0.214	0.00890538	1
PPP2CB1	5.45498e-07	0.404026	0.323	0.151	0.00928383	1
KMT2E1	5.50006e-07	0.2559	0.435	0.235	0.00936055	1
ZNHIT61	5.53204e-07	0.321413	0.348	0.178	0.00941498	1
PPIL41	5.5667e-07	0.251943	0.294	0.13	0.00947396	1
HTATIP21	6.03951e-07	0.273449	0.3	0.136	0.0102786	1
SLC25A371	6.21144e-07	0.550208	0.516	0.364	0.0105712	1
PRKDC1	6.31778e-07	0.307422	0.487	0.301	0.0107522	1
PCNP1	6.57937e-07	0.28666	0.461	0.274	0.0111974	1
RAB141	6.73368e-07	0.268801	0.31	0.145	0.0114601	1
ESF11	6.92132e-07	0.310465	0.542	0.377	0.0117794	1
MAN1A21	7.09653e-07	0.304882	0.265	0.111	0.0120776	1
CALB11	7.12468e-07	0.583818	0.429	0.268	0.0121255	1
TXLNG1	7.72188e-07	0.278911	0.342	0.172	0.0131419	1
METTL51	8.00235e-07	0.390247	0.729	0.654	0.0136192	1
DBF41	8.71033e-07	0.388398	0.413	0.238	0.0148241	1
TMEM1651	8.88768e-07	0.410626	0.423	0.25	0.0151259	1
WASF21	8.98401e-07	0.365308	0.5	0.319	0.0152899	1
BEST11	9.01169e-07	0.396416	0.277	0.123	0.015337	1
ATP1B31	9.18195e-07	0.365201	0.635	0.488	0.0156268	1
BRD81	9.30818e-07	0.289567	0.287	0.13	0.0158416	1
MPHOSPH61	9.91636e-07	0.363871	0.416	0.232	0.0168767	1
CENPK1	1.00175e-06	0.349902	0.287	0.127	0.0170488	1
SSX2IP1	1.02814e-06	0.485598	0.416	0.241	0.017498	1
PPP1R15A1	1.04064e-06	0.274891	0.345	0.169	0.0177107	1
CHD11	1.06634e-06	0.278627	0.394	0.214	0.018148	1
HNRNPH11	1.10909e-06	0.399009	0.684	0.59	0.0188755	1
AGPAT51	1.13023e-06	0.359469	0.29	0.133	0.0192353	1
KATNA11	1.1832e-06	0.389792	0.255	0.105	0.0201368	1
WAPAL1	1.2123e-06	0.282588	0.316	0.148	0.0206321	1
CHD21	1.25436e-06	0.258104	0.258	0.108	0.021348	1
MPHOSPH101	1.34435e-06	0.440933	0.629	0.488	0.0228794	1
VIM1	1.35783e-06	0.66559	0.577	0.434	0.0231089	1
ERLEC11	1.37629e-06	0.345948	0.316	0.157	0.0234231	1
ZWILCH1	1.50967e-06	0.275524	0.352	0.172	0.025693	1
GPN31	1.51988e-06	0.281006	0.358	0.184	0.0258668	1
USP161	1.55161e-06	0.420924	0.594	0.443	0.0264069	1
SMCHD11	1.55776e-06	0.335043	0.361	0.187	0.0265116	1
NOC3L1	1.56214e-06	0.350071	0.374	0.196	0.0265861	1
SH3BGRL31	1.5691e-06	0.376091	0.665	0.542	0.0267044	1
SNAP231	1.58838e-06	0.26187	0.352	0.178	0.0270326	1
RANBP21	1.69122e-06	0.309778	0.31	0.148	0.0287828	1
ZNF7701	1.69533e-06	0.313793	0.297	0.136	0.0288528	1
ANXA21	1.83815e-06	0.3948	0.719	0.657	0.0312834	1
WHSC1L11	1.93288e-06	0.277363	0.365	0.193	0.0328956	1
CAPZA21	2.03628e-06	0.32832	0.368	0.205	0.0346555	1
PAXBP11	2.04813e-06	0.278707	0.277	0.123	0.0348572	1
TRMT61	2.05928e-06	0.319371	0.252	0.108	0.0350468	1
FAM204A1	2.15589e-06	0.290073	0.355	0.19	0.0366911	1
NIPBL1	2.1749e-06	0.344291	0.352	0.187	0.0370146	1
RDX1	2.3478e-06	0.336427	0.523	0.331	0.0399573	1
MYH101	2.49085e-06	0.262696	0.319	0.16	0.0423917	1
VCL1	2.5171e-06	0.532136	0.51	0.358	0.0428385	1
TRIM441	2.87687e-06	0.285633	0.3	0.148	0.0489615	1
SMARCA51	3.05386e-06	0.435333	0.458	0.277	0.0519737	1
NUSAP11	3.31252e-06	0.295445	0.423	0.244	0.0563758	1
CTC-425F1.41	3.35719e-06	0.500574	0.41	0.229	0.057136	1
NR2F21	3.37059e-06	0.448626	0.371	0.208	0.057364	1
CMBL1	3.38233e-06	0.419374	0.558	0.404	0.0575638	1
DNAJC211	3.47835e-06	0.384834	0.555	0.373	0.059198	1
TAF121	3.47978e-06	0.392268	0.294	0.142	0.0592224	1
ARL11	3.50657e-06	0.363392	0.313	0.154	0.0596783	1
NOL81	3.56394e-06	0.397564	0.523	0.355	0.0606548	1
IQGAP11	3.70001e-06	0.349035	0.329	0.172	0.0629705	1
KRT81	3.97632e-06	0.560391	0.648	0.539	0.067673	1
CHML1	4.01701e-06	0.408084	0.419	0.238	0.0683655	1
UBE2D31	4.13289e-06	0.310444	0.552	0.364	0.0703376	1
IK1	4.43116e-06	0.416211	0.616	0.476	0.0754139	1
CCT6A1	4.43842e-06	0.270339	0.81	0.798	0.0755374	1
PAK21	4.46957e-06	0.38639	0.387	0.217	0.0760676	1
SEPT111	4.70757e-06	0.265903	0.358	0.196	0.0801181	1
MLLT41	4.73806e-06	0.291218	0.352	0.187	0.0806371	1
CNOT21	5.17062e-06	0.311097	0.316	0.163	0.0879987	1
TMEM1231	5.19569e-06	0.329027	0.374	0.214	0.0884254	1
OGFOD11	5.23464e-06	0.261717	0.271	0.13	0.0890883	1
ZMPSTE241	5.80818e-06	0.32113	0.352	0.193	0.0988494	1
CD2AP1	5.84671e-06	0.32046	0.429	0.259	0.0995051	1
GLO11	5.95897e-06	0.373127	0.619	0.473	0.101416	1
RAP1A1	5.95913e-06	0.324818	0.358	0.196	0.101418	1
RALA1	5.98892e-06	0.460779	0.465	0.304	0.101925	1
RPS27L1	6.01542e-06	0.369188	0.587	0.422	0.102376	1
CCDC1041	6.15608e-06	0.270339	0.284	0.136	0.10477	1
SEPT61	6.42731e-06	0.301748	0.29	0.142	0.109386	1
CHEK11	6.45356e-06	0.280275	0.371	0.205	0.109833	1
RIOK31	6.84465e-06	0.266592	0.335	0.181	0.116489	1
SMC21	7.07932e-06	0.351714	0.426	0.262	0.120483	1
CEBPZ1	7.51126e-06	0.54045	0.558	0.401	0.127834	1
GSPT11	7.57691e-06	0.404559	0.542	0.401	0.128951	1
LACTB21	7.84872e-06	0.292286	0.394	0.226	0.133577	1
TWISTNB1	7.92032e-06	0.392371	0.465	0.304	0.134796	1
RBM251	8.57661e-06	0.353308	0.687	0.596	0.145965	1
NET11	8.78967e-06	0.276097	0.419	0.253	0.149591	1
SRSF111	9.08835e-06	0.405882	0.703	0.62	0.154675	1
SNW11	9.76905e-06	0.404248	0.6	0.476	0.166259	1
RIF11	9.99409e-06	0.260906	0.439	0.265	0.170089	1
QKI1	1.00828e-05	0.327406	0.465	0.31	0.171599	1
TRAM11	1.03125e-05	0.301007	0.445	0.286	0.175508	1
TRIM241	1.03906e-05	0.261124	0.326	0.169	0.176838	1
RTN41	1.11692e-05	0.437501	0.687	0.633	0.190088	1
ATP2B11	1.15777e-05	0.330222	0.374	0.211	0.197041	1
LUC7L31	1.17006e-05	0.335438	0.745	0.708	0.199132	1
ZRANB21	1.18111e-05	0.405408	0.59	0.458	0.201013	1
PHF31	1.25782e-05	0.273239	0.29	0.145	0.214069	1
MT-ND51	1.27119e-05	0.377162	0.729	0.684	0.216343	1
UCHL51	1.27204e-05	0.380461	0.548	0.425	0.216488	1
KCTD201	1.2747e-05	0.347001	0.406	0.244	0.216941	1
CD461	1.28215e-05	0.289544	0.319	0.169	0.218209	1
PARP11	1.33229e-05	0.272245	0.616	0.479	0.226742	1
PRIM11	1.34139e-05	0.293656	0.342	0.184	0.228292	1
UPF3B1	1.41407e-05	0.383681	0.577	0.419	0.24066	1
CEP571	1.47325e-05	0.255171	0.442	0.283	0.250732	1
MSN1	1.50497e-05	0.332338	0.419	0.256	0.256131	1
GYPA1	1.53819e-05	0.421592	0.468	0.328	0.261785	1
EZR1	1.55775e-05	0.502788	0.577	0.512	0.265113	1
PHIP1	1.61372e-05	0.28229	0.374	0.211	0.274639	1
ANXA11	1.66407e-05	0.575462	0.655	0.584	0.283209	1
DCUN1D51	1.68072e-05	0.38297	0.487	0.322	0.286041	1
MTF21	1.71683e-05	0.321711	0.5	0.349	0.292187	1
BUB11	1.76731e-05	0.279013	0.339	0.19	0.300779	1
MBNL11	1.77824e-05	0.266874	0.468	0.313	0.302639	1
CKAP51	1.83923e-05	0.260495	0.31	0.16	0.313018	1
CCDC251	1.94243e-05	0.337256	0.361	0.199	0.330582	1
DNAJC81	2.00619e-05	0.364005	0.677	0.59	0.341434	1
SMAP11	2.01029e-05	0.29021	0.271	0.13	0.342131	1
LINC009581	2.01452e-05	0.337702	0.413	0.271	0.342851	1
MSH21	2.03228e-05	0.253147	0.365	0.211	0.345875	1
TMEM571	2.06351e-05	0.306114	0.271	0.133	0.351189	1
DLGAP51	2.21214e-05	0.25019	0.326	0.175	0.376484	1
NARS1	2.25815e-05	0.314804	0.503	0.346	0.384314	1
ACSL31	2.2672e-05	0.254506	0.268	0.133	0.385855	1
DDX3X1	2.26738e-05	0.328583	0.423	0.265	0.385886	1
STARD71	2.31624e-05	0.311485	0.458	0.295	0.394202	1
SRP721	2.46642e-05	0.32217	0.7	0.602	0.419761	1
TOP2A1	2.50156e-05	0.382386	0.59	0.479	0.42574	1
ATRX1	2.50813e-05	0.31344	0.281	0.148	0.426858	1
DDX51	2.532e-05	0.361994	0.694	0.59	0.430921	1
DNAH141	2.76848e-05	0.391965	0.268	0.13	0.471168	1
UBE2V21	2.87e-05	0.28356	0.565	0.413	0.488446	1
TIMP11	3.00496e-05	0.529651	0.684	0.572	0.511415	1
BCAT11	3.05251e-05	0.419624	0.445	0.274	0.519506	1
C17orf76-AS11	3.44905e-05	0.322626	0.755	0.741	0.586994	1
G3BP21	3.56319e-05	0.459793	0.261	0.133	0.606419	1
FAM192A1	3.82648e-05	0.286127	0.403	0.253	0.651228	1
GLRX51	3.91322e-05	0.270831	0.574	0.434	0.665991	1
SP1001	3.98577e-05	0.303731	0.252	0.117	0.678339	1
TRA2A1	4.05574e-05	0.35118	0.397	0.262	0.690247	1
ATP6V1G11	4.06852e-05	0.315914	0.558	0.437	0.692421	1
RAB311	4.10751e-05	0.349972	0.503	0.373	0.699057	1
HNRNPM1	4.22323e-05	0.380089	0.716	0.648	0.718751	1
WDR601	4.27622e-05	0.332147	0.374	0.232	0.72777	1
CWC151	4.27902e-05	0.36066	0.584	0.428	0.728247	1
UBTF1	4.28934e-05	0.347078	0.329	0.184	0.730002	1
CAP11	4.34337e-05	0.360939	0.59	0.452	0.739198	1
NUCKS11	4.65616e-05	0.293703	0.79	0.795	0.792431	1
CKAP21	4.77246e-05	0.274186	0.29	0.157	0.812225	1
ZC3H131	4.80731e-05	0.25631	0.477	0.31	0.818156	1
UBE2K1	5.42856e-05	0.254909	0.581	0.437	0.923886	1
NOP581	5.47907e-05	0.316964	0.674	0.639	0.932483	1
CHORDC11	5.74981e-05	0.251329	0.494	0.352	0.978561	1
SYNCRIP1	5.8103e-05	0.336166	0.665	0.578	0.988854	1
TMEM2451	5.91202e-05	0.350804	0.258	0.133	1	1
GOLPH31	5.91536e-05	0.266588	0.335	0.193	1	1
PGK11	5.92217e-05	0.450275	0.677	0.533	1	1
PRPF4B1	6.1039e-05	0.389477	0.506	0.383	1	1
GBAS1	6.12331e-05	0.361845	0.345	0.202	1	1
WSB11	6.30754e-05	0.278127	0.374	0.22	1	1
USP141	6.37276e-05	0.295119	0.497	0.352	1	1
BRD41	6.48134e-05	0.252546	0.365	0.211	1	1
SLC20A11	6.98932e-05	0.352747	0.339	0.205	1	1
FRA10AC11	7.26875e-05	0.276839	0.4	0.25	1	1
MIEF11	7.3701e-05	0.326598	0.277	0.148	1	1
DNTTIP21	7.4518e-05	0.274133	0.613	0.485	1	1
HEPH1	7.49698e-05	0.272137	0.319	0.181	1	1
TAF131	7.57192e-05	0.268417	0.319	0.178	1	1
DDIT41	7.61257e-05	0.430225	0.277	0.145	1	1
SLU71	8.15747e-05	0.26408	0.358	0.211	1	1
USP11	8.53019e-05	0.352309	0.481	0.337	1	1
GTF2F11	8.59705e-05	0.257526	0.355	0.214	1	1
EEF1A11	8.72568e-05	0.297568	0.332	0.199	1	1
EPRS1	9.17373e-05	0.318504	0.561	0.446	1	1
VPS26A1	0.000102456	0.313359	0.532	0.398	1	1
RARS1	0.000104779	0.368692	0.51	0.364	1	1
CCT51	0.000106626	0.351988	0.687	0.581	1	1
DR11	0.000113171	0.462204	0.319	0.181	1	1
ANKRD261	0.000122644	0.275309	0.265	0.145	1	1
GTPBP41	0.00012279	0.256944	0.587	0.446	1	1
NGLY11	0.000133027	0.26622	0.319	0.184	1	1
SART31	0.000133954	0.252851	0.297	0.166	1	1
PHF20L11	0.000145417	0.303656	0.368	0.226	1	1
TFAM1	0.000147046	0.32762	0.668	0.569	1	1
EXOSC91	0.000149922	0.331566	0.406	0.262	1	1
NOP141	0.000161457	0.3163	0.323	0.193	1	1
SAMSN11	0.000163027	0.393004	0.271	0.154	1	1
GALNT11	0.000175676	0.255366	0.348	0.22	1	1
LRRCC11	0.000177661	0.330612	0.323	0.187	1	1
PTBP31	0.000194247	0.251781	0.403	0.256	1	1
C11orf581	0.000198038	0.371446	0.555	0.449	1	1
MED101	0.000206363	0.324613	0.423	0.283	1	1
XRCC21	0.000206729	0.319516	0.3	0.178	1	1
CTCFL1	0.000207115	0.311299	0.394	0.253	1	1
KRT191	0.00021554	0.363686	0.416	0.28	1	1
POMP1	0.000218283	0.250882	0.777	0.804	1	1
CD531	0.000219536	0.325692	0.284	0.163	1	1
SSRP11	0.000232191	0.3363	0.684	0.593	1	1
ARMC11	0.000244714	0.34758	0.494	0.349	1	1
KTN11	0.000254212	0.335133	0.581	0.467	1	1
CHD41	0.000262454	0.262616	0.616	0.491	1	1
CPSF21	0.000263804	0.257377	0.258	0.142	1	1
AIMP11	0.000264648	0.258555	0.558	0.428	1	1
SBDS1	0.000280425	0.261989	0.381	0.247	1	1
ARL8B1	0.000344965	0.325774	0.345	0.211	1	1
GGCT1	0.000361812	0.26446	0.519	0.392	1	1
THOC21	0.000364373	0.365878	0.677	0.599	1	1
RALBP11	0.00037018	0.354885	0.642	0.548	1	1
ZNF1061	0.000382926	0.307637	0.287	0.169	1	1
DDX461	0.000396925	0.301836	0.671	0.575	1	1
SNX31	0.000403972	0.276396	0.519	0.38	1	1
CAPZA11	0.000403976	0.364293	0.468	0.34	1	1
METAP21	0.000436567	0.284278	0.735	0.717	1	1
PRPF38B1	0.000438586	0.332246	0.635	0.521	1	1
AKIRIN11	0.000453399	0.287316	0.413	0.277	1	1
ACOT131	0.000459944	0.451062	0.487	0.358	1	1
PPP1CC1	0.000469332	0.331688	0.565	0.446	1	1
CBX11	0.000474758	0.26172	0.294	0.175	1	1
NASP1	0.000492833	0.26617	0.752	0.726	1	1
POLE31	0.000507026	0.313621	0.448	0.316	1	1
ATP6AP21	0.000540713	0.282625	0.294	0.178	1	1
PTGES31	0.000558207	0.289792	0.661	0.593	1	1
COPS61	0.000566165	0.270631	0.484	0.334	1	1
RAB11FIP11	0.000584658	0.257795	0.31	0.184	1	1
EZH21	0.000615747	0.265403	0.458	0.34	1	1
ZNF6551	0.000700814	0.348475	0.297	0.172	1	1
LRRFIP11	0.000761848	0.31084	0.484	0.343	1	1
AKAP91	0.000785	0.318078	0.474	0.349	1	1
MLTK1	0.000849976	0.319238	0.294	0.178	1	1
PLIN21	0.000857221	0.430052	0.284	0.178	1	1
PTTG11	0.000889953	0.289357	0.652	0.593	1	1
HDGF1	0.00109025	0.295827	0.665	0.611	1	1
PLIN31	0.00111356	0.259557	0.284	0.178	1	1
HSP90B11	0.00117146	0.38727	0.758	0.69	1	1
VPS351	0.00125477	0.252587	0.49	0.361	1	1
DKC11	0.00132748	0.270783	0.661	0.62	1	1
RBBP61	0.00135643	0.304022	0.532	0.419	1	1
ARPC21	0.00136347	0.389253	0.603	0.557	1	1
CLSPN1	0.00138481	0.365556	0.545	0.425	1	1
CNBP1	0.00139814	0.321422	0.597	0.473	1	1
VASP1	0.00140429	0.277763	0.384	0.262	1	1
C1orf1311	0.00141089	0.304786	0.465	0.34	1	1
RTCA1	0.00143985	0.271422	0.326	0.208	1	1
SRSF31	0.00150552	0.299643	0.703	0.627	1	1
GRSF11	0.00152096	0.276061	0.316	0.202	1	1
DNAJC71	0.00155445	0.272733	0.465	0.337	1	1
LARP71	0.00158699	0.250447	0.558	0.434	1	1
HDAC21	0.00171133	0.291915	0.632	0.566	1	1
OLA11	0.00183596	0.367427	0.639	0.542	1	1
RSRC21	0.00184836	0.265007	0.558	0.461	1	1
RRM11	0.00192787	0.467276	0.487	0.355	1	1
HEMGN1	0.00197706	0.363424	0.526	0.452	1	1
ANKRD121	0.00198096	0.305533	0.513	0.392	1	1
HPS11	0.00201517	0.338681	0.371	0.256	1	1
MTDH1	0.00203976	0.291544	0.655	0.599	1	1
MGEA51	0.00208619	0.263819	0.442	0.313	1	1
TTC11	0.00209421	0.294449	0.581	0.473	1	1
SAFB21	0.00211695	0.320288	0.435	0.316	1	1
FYTTD11	0.00217926	0.261336	0.281	0.178	1	1
TMEM50A1	0.00230905	0.293466	0.535	0.44	1	1
PWP11	0.00262317	0.261766	0.487	0.38	1	1
BRCA11	0.0027039	0.331441	0.329	0.22	1	1
RNA28S51	0.00286751	0.361265	0.429	0.31	1	1
PRR111	0.00296691	0.258147	0.29	0.19	1	1
SRPK21	0.00308266	0.329852	0.274	0.172	1	1
LTV11	0.0033729	0.267839	0.629	0.56	1	1
ARL4A1	0.00346124	0.316267	0.474	0.373	1	1
SYAP11	0.00368526	0.271736	0.519	0.413	1	1
RBBP41	0.00372208	0.346261	0.452	0.334	1	1
PABPC41	0.00393235	0.279861	0.555	0.446	1	1
PNISR1	0.00413407	0.278057	0.642	0.551	1	1
YBX31	0.00429951	0.327754	0.442	0.343	1	1
RAB27A1	0.00474728	0.368986	0.519	0.428	1	1
UBE2E11	0.00495467	0.277741	0.368	0.262	1	1
RHOA1	0.00548015	0.310952	0.671	0.527	1	1
RBM391	0.00567476	0.251987	0.642	0.578	1	1
SCP21	0.00567679	0.291244	0.345	0.238	1	1
ASAH11	0.00635397	0.293284	0.394	0.286	1	1
PKP41	0.00641549	0.259356	0.268	0.178	1	1
RNPS11	0.00641758	0.273762	0.387	0.277	1	1
U2SURP1	0.00665088	0.252521	0.694	0.672	1	1
PNN1	0.0078827	0.251611	0.6	0.545	1	1
NUCB21	0.00793272	0.286147	0.461	0.355	1	1
PSMC61	0.00805943	0.252859	0.41	0.295	1	1
COPB21	0.0084563	0.268363	0.39	0.268	1	1
