# Supplementary material for: Highly parallel and efficient single cell mRNA sequencing with paired picoliter chambers
Source: Nat Commun. 2020 Apr 30;11:2118. doi: 10.1038/s41467-020-15765-0 (PMC7193604; doi:10.1038/s41467-020-15765-0)
Supplement: Supplementary file 15 — Source Data [file 41467_2020_15765_MOESM15_ESM.xlsx]

## Sheet: Sequencing Data
Title	BioProject	BioSample	SRA.filename
RNA-Seq for mES at day 0	PRJNA578456	SAMN13063794	Paired_Seq_mES_d0_2_R1.fastq.gz, Paired_Seq_mES_d0_2_R2.fastq.gz
deep seq of mES	PRJNA578456	SAMN13107398	Paired_Seq_mES_d0_1_Deep_R1.fastq.gz, Paired_Seq_mES_d0_1_Deep_R2.fastq.gz
RNA-Seq for mES at day 4 later	PRJNA578456	SAMN13063797	Paired_Seq_mES_d4_later_R1.fastq.gz, Paired_Seq_mES_d4_later_R2.fastq.gz
RNA-Seq for mES at day 10	PRJNA578456	SAMN13063800	Paired_Seq_mES_d10_1_R1.fastq.gz, Paired_Seq_mES_d10_1_R2.fastq.gz
RNA-Seq for mES at day 2	PRJNA578456	SAMN13063795	Paired_Seq_mES_d2_R1.fastq.gz, Paired_Seq_mES_d2_R2.fastq.gz
RNA-Seq for mES at day 0	PRJNA578456	SAMN13063793	Paired_Seq_mES_d0_1_R1.fastq.gz, Paired_Seq_mES_d0_1_R2.fastq.gz
RNA-Seq for mES at day 7	PRJNA578456	SAMN13063798	Paired_Seq_mES_d7_1_R1.fastq.gz, Paired_Seq_mES_d7_1_R2.fastq.gz
RNA-Seq for mES at day 10	PRJNA578456	SAMN13063801	Paired_Seq_mES_d10_2_R1.fastq.gz, Paired_Seq_mES_d10_2_R2.fastq.gz
RNA-Seq for mES at day 4	PRJNA578456	SAMN13063796	Paired_Seq_mES_d4_R1.fastq.gz, Paired_Seq_mES_d4_R2.fastq.gz
RNA-Seq for mES at day 7	PRJNA578456	SAMN13063799	Paired_Seq_mES_d7_2_R1.fastq.gz, Paired_Seq_mES_d7_2_R2.fastq.gz
Comparision of on and off chip enzymatic reaction	PRJNA578456	SAMN13425616	Paired-seq_ERCC_Control_Exo_ R1.fastq.gz, Paired-seq_ERCC_Control_Exo_ R2.fastq.gz
Test the free RNA removel ability of Paired-seq	PRJNA578456	SAMN13425619	Human_Cell_Mouse_RNA_R1.fastq.gz, Human_Cell_Mouse_RNA_R2.fastq.gz, Mouse_Cell_Human_RNA_R1.fastq.gz, Mouse_Cell_Human_RNA_R2.fastq.gz
ScRNA-seq of K562 using Paired-seq: 40 min wash	PRJNA578456	SAMN13425605	Paired-seq_131_R1.fastq.gz, Paired-seq_131_R2.fastq.gz
Paired-seq_ERCC	PRJNA578456	SAMN13111545	Paired_Seq_ERCC_1_R1.fastq.gz, Paired_Seq_ERCC_1_R2.fastq.gz, Paired_Seq_ERCC_2_R1.fastq.gz, Paired_Seq_ERCC_2_R2.fastq.gz
cell mixture	PRJNA578456	SAMN13107396	Paired_Seq_K562_and_3T3_Cell_Mixture_R1.fastq.gz, Paired_Seq_K562_and_3T3_Cell_Mixture_R2.fastq.gz
No drug treatment	PRJNA578456	SAMN13063717	Paired_Seq_No_Drug_Treatment_2_R1.fastq.gz, Paired_Seq_No_Drug_Treatment_2_R2.fastq.gz
Drug treatment	PRJNA578456	SAMN13063715	Paired_Seq_Drug_Treatment_R1.fastq.gz, Paired_Seq_Drug_Treatment_R2.fastq.gz
No drug treatment	PRJNA578456	SAMN13063716	Paired_Seq_No_Drug_Treatment_1_R1.fastq.gz, Paired_Seq_No_Drug_Treatment_1_R2.fastq.gz
Paired-seq_2000 arrays	PRJNA578456	SAMN14387625	Paired_Seq_2000_arrays_R1.fastq.gz, Paired_Seq_2000_arrays_R2.fastq.gz
Name	Reference	Protocol	UMIs	Accession ID
Mus musculus (house mouse)	Ziegenhain C et al	CEL-seq	yes	PRJNA305381; GEO: GSE75790
		Drop-seq	yes
		MARS-seq	no
		SCRB-seq	yes

## Sheet: Figure 3B
Figure 3B
Occupancy rate of partical
Performed on 800-unit Paired-seq chip
Diametre of partical: 18-40 μm (uneven)
Number of bead in capture chamber		0	1	>1
chip 1	number	11	769	20
	Occupancy rate	0.01375	0.96125	0.025
chip 2	number	10	778	12
	Occupancy rate	0.0125	0.9725	0.015
chip 3	number	8	776	16
	Occupancy rate	0.01	0.97	0.02
chip 4	number	13	784	3
	Occupancy rate	0.01625	0.98	0.00375
average	Occupancy rate	0.013125	0.970938	0.0159375
	SD	0.00260208	0.00773082	0.00909298

## Sheet: Figure 3C
Figure 3C
Inpute number of beads :~ 1500
Performed on 800-unit Paired-seq chip
Diametre of partical: 18-40 μm (uneven)
Inpute number of K562 cell: 2000~3000
		single bead	single cell	one cell and one bead	collected beads
chip 1	number	768	736	717	768
	efficiency	0.96	0.92	0.89625	1
chip 2	number	779	765	733	776
	efficiency	0.97375	0.95625	0.91625	0.996149
chip 3	number	784	744	735	783
	efficiency	0.98	0.93	0.91875	0.998724

## Sheet: Figure 3D
Figure 3D
Input cell number		Cell number of chip			Capture efficiency of single cell	Average	SD
Theoretical	Pratical	Cell number at outlet	Single cell in one chamber	multicell in one chamber
40	39	3	36	0	0.923077	0.884676	0.0299495
	40	6	34	0	0.85
	42	3	37	1 (2 in 1)	0.880952
80	82	6	74	1 (2 in 1)	0.902439	0.876511	0.0246464
	86	10	76	0	0.883721
	83	8	70	2(2 in 1)	0.843373
100	98	11	87	0	0.887755	0.891535	0.010342
	106	8	96	1 (2 in 1)	0.90566
	101	12	89	3(2 in 1)	0.881188
200	234	17	216	1 (2 in 1)	0.923077	0.901	0.0220823
	240	16	209	3(2 in 1)	0.870833
	176	12	160	3(2 in 1)	0.909091
300	300	34	262	3(2 in 1)	0.873333	0.891029	0.013763
	280	22	250	3(2 in 1)	0.892857
	290	20	263	3(2 in 1)	0.906897
400	412	39	366	3(2 in 1, 3 in 1)	0.88835	0.871159	0.0194357
	387	34	341	6 (2 in 1)	0.881137
	391	51	330	5(2 in 1)	0.84399
500	552	55	485	4(3 in 1)	0.878623	0.872436	0.0185221
	534	52	476	3(2 in 1)	0.891386
	537	74	455	4(2 in 1)	0.8473
800	760	97	654	3(3 in 1)	0.860526	0.854782	0.0141286
	832	127	695	5(2 in 1)	0.835337
	844	105	733	3(2 in 1)	0.868483

## Sheet: Figure 4
Title	BioProject	BioSample	SRA.filename
Paired-seq_ERCC	PRJNA578456	SAMN13111545	Paired_Seq_ERCC_1_R1.fastq.gz, Paired_Seq_ERCC_1_R2.fastq.gz, Paired_Seq_ERCC_2_R1.fastq.gz, Paired_Seq_ERCC_2_R2.fastq.gz
cell mixture	PRJNA578456	SAMN13107396	Paired_Seq_K562_and_3T3_Cell_Mixture_R1.fastq.gz, Paired_Seq_K562_and_3T3_Cell_Mixture_R2.fastq.gz
Name	Reference	Protocol	UMIs	Accession ID
Mus musculus (house mouse)	Ziegenhain C et al	CEL-seq	yes	PRJNA305381; GEO: GSE75790
		Drop-seq	yes
		MARS-seq	no
		SCRB-seq	yes

## Sheet: Figure 5
Title	BioProject	BioSample	SRA.filename
RNA-Seq for mES at day 0	PRJNA578456	SAMN13063794	Paired_Seq_mES_d0_2_R1.fastq.gz, Paired_Seq_mES_d0_2_R2.fastq.gz
deep seq of mES	PRJNA578456	SAMN13107398	Paired_Seq_mES_d0_1_Deep_R1.fastq.gz, Paired_Seq_mES_d0_1_Deep_R2.fastq.gz
RNA-Seq for mES at day 4 later	PRJNA578456	SAMN13063797	Paired_Seq_mES_d4_later_R1.fastq.gz, Paired_Seq_mES_d4_later_R2.fastq.gz
RNA-Seq for mES at day 10	PRJNA578456	SAMN13063800	Paired_Seq_mES_d10_1_R1.fastq.gz, Paired_Seq_mES_d10_1_R2.fastq.gz
RNA-Seq for mES at day 2	PRJNA578456	SAMN13063795	Paired_Seq_mES_d2_R1.fastq.gz, Paired_Seq_mES_d2_R2.fastq.gz
RNA-Seq for mES at day 0	PRJNA578456	SAMN13063793	Paired_Seq_mES_d0_1_R1.fastq.gz, Paired_Seq_mES_d0_1_R2.fastq.gz
RNA-Seq for mES at day 7	PRJNA578456	SAMN13063798	Paired_Seq_mES_d7_1_R1.fastq.gz, Paired_Seq_mES_d7_1_R2.fastq.gz
RNA-Seq for mES at day 10	PRJNA578456	SAMN13063801	Paired_Seq_mES_d10_2_R1.fastq.gz, Paired_Seq_mES_d10_2_R2.fastq.gz
RNA-Seq for mES at day 4	PRJNA578456	SAMN13063796	Paired_Seq_mES_d4_R1.fastq.gz, Paired_Seq_mES_d4_R2.fastq.gz
RNA-Seq for mES at day 7	PRJNA578456	SAMN13063799	Paired_Seq_mES_d7_2_R1.fastq.gz, Paired_Seq_mES_d7_2_R2.fastq.gz

## Sheet: Figure 6
Title	BioProject	BioSample	SRA.filename
No drug treatment	PRJNA578456	SAMN13063717	Paired_Seq_No_Drug_Treatment_2_R1.fastq.gz, Paired_Seq_No_Drug_Treatment_2_R2.fastq.gz
Drug treatment	PRJNA578456	SAMN13063715	Paired_Seq_Drug_Treatment_R1.fastq.gz, Paired_Seq_Drug_Treatment_R2.fastq.gz
No drug treatment	PRJNA578456	SAMN13063716	Paired_Seq_No_Drug_Treatment_1_R1.fastq.gz, Paired_Seq_No_Drug_Treatment_1_R2.fastq.gz

## Sheet: Figure 3I
Two-tailed F-test to compare two variances
conf.level	0.95
platform	estimate	num df	denom df	value of the F-statistic	p.value	conf.low	conf.high
CEL-seq	1.02412	59	59	1.02412	0.927387	0.61173	1.71451
Drop-seq	1.04061	59	59	1.04061	0.879019	0.621579	1.74211
MARS-seq	1.06284	59	59	1.06284	0.815716	0.634861	1.77934
Paired-seq	1.05161	77	77	1.05161	0.825809	0.670511	1.64933
SCRB-seq	1.02023	59	59	1.02023	0.938934	0.609411	1.70801

## Sheet: Figure S4
Figure S4
Cell Diameter
3T3	24.7706	24.5452	22.5531	22.3607	22.1944	22.1944	22.1666	22.0829	22.0269	22.0269	21.9427	21.8863	21.7732	21.7449	21.0232	20.9644	20.935	20.8759	20.8463	20.7573	20.7573	20.7275	20.7275	20.6977	20.548	19.9072	19.9072	19.9072	19.8451	19.814	19.814	19.6889	19.6576	19.6261	19.5315	19.5315	19.4999	19.4682	19.4682	19.4682	19.4365	19.0516	19.0516	19.0516	19.0191	19.0191	18.9867	18.9867	18.9867
K562	24.4192	23.1207	21.6595	21.4591	19.9072	19.3091	19.3091	19.2129	19.0516	18.9215	18.8234	18.6918	18.6587	18.5592	18.2912	18.2574	18.2574	18.1897	18.0876	18.0534	17.9505	17.9161	17.7778	17.743	17.6733	17.6733	17.6383	17.5682	17.4271	17.3916	17.3205	17.2848	17.2848	17.2491	17.1774	17.1414	17.1054	16.9967	16.8874	16.8874	16.8509	16.7774	16.7406	16.7406	16.7036	16.7036	16.6296	16.5552	16.4804
Drug treated K562	36.9	36.5	34.9	33.8	33.1	32.5	32.1	31.9	31.8	31.8	31.6	31.3	31.2	31.1	31	30.7	30.6	30.4	30.4	30.3	30.1	30	29.9	29.9	29.5	29.5	29.4	29.2	29.2	29.1	29.1	29.1	29.1	29	29	28.9	28.9	28.7	28.7	28.6	28.6	28.6	28.5	28.4	28.4	28.3	28.3	28.3	28.3
Capture Efficiency
	0	1	>1
3T3	88	688	24
	56	715	29
	64	697	39
K562	32	693	83
	41	709	50
	22	713	65
Drug treated K562	41	746	13
	64	712	24
	61	722	17
[truncated: 1,701 more columns]

## Sheet: FACS parameters
Figure S19
FACS parameters
	Voltage
FSC	107.6
SSC	247.8
FITC	420.6
PE	561.5
Live single cells were distinguished from debris and cell aggregates via FSC-A × SSC-A gating.
	all cells	selected cells	rate
K562	35417	31810	0.865
Drug treated K562	24610	18400	0.748
Cell cycle analysis were analyzed via PE-A value.

[truncated: 1 more sheets: ERCC of different platforms]
